# Supplementary material for: Sero-prevalence of anti-Leptospira antibodies and associated risk factors in rural Rwanda: A cross-sectional study
Source: PLoS Negl Trop Dis. 2021 Dec 7;15(12):e0009708. doi: 10.1371/journal.pntd.0009708 (PMC8683035; doi:10.1371/journal.pntd.0009708)
Supplement: S1 Table — (XLSX) [file pntd.0009708.s001.xlsx]

## Sheet: All
S1. Subjects that tested positive by Microscopic Agglutination Test (MAT) for Leptospiral antibodies, and their serum titer response to each of the 30 reference strains
	Djasiman	Javanica	Louisiana	Panama	Semaranga (Patoc)	Sejroe (Hardjo)	Tarassovi (Tarassovi)	Ballum (Castellonis)	Bataviae	Sejroe (Wolffi)	Pyrogenes	Ballum (Ballum)	Pomona	Celledoni	Autumnalis	Canicola	Cynopteri	Grippotyphosa	Hebdomadis	Mini (Mini)	Shermani	Australis (Bratislava)	Manhao	Ranarum	Tarassovi (Malaysia)	Pyrogenes (Manilae)	Mini (Mayotensis)	Icterohaemorrhagiae (M20)	Icterohaemorrhagiae (L1-130)	Icterohaemorrhagiae (RgA)	Maximun titer	Presumptive serogorup of infection
1	100	-	100	-	-	100	100	-	-	100	100	100	-	-	-	-	100	-	100	-	-	100	-	-	-	-	-	200	200	100	200	Icterohaemorrhagiae
2	-	-	-	-	-	-	-	-	-	-	-	-	-	-	-	-	-	-	-	-	-	-	-	-	-	-	-	100	100	-	100	Icterohaemorrhagiae
3	-	-	-	-	-	-	-	-	-	-	-	-	-	-	-	-	-	-	-	-	-	-	-	-	-	-	-	200	100	100	200	Icterohaemorrhagiae
4	-	-	-	-	-	-	-	-	-	-	-	-	-	-	-	-	-	-	-	-	-	-	-	-	-	-	-	200	100	-	200	Icterohaemorrhagiae
5	-	-	-	-	-	-	-	-	-	-	-	-	-	-	-	-	-	-	-	-	-	-	-	-	-	-	-	100	100	-	100	Mix
6	100	-	100	-	-	-	100	-	-	100	-	-	-	-	100	-	100	-	100	-	-	-	-	-	100	-	-	800	800	400	800	Icterohaemorrhagiae
7	-	-	-	-	-	-	-	-	-	-	-	-	-	-	-	-	-	-	-	-	-	-	-	-	-	-	-	200	100	-	200	Icterohaemorrhagiae
8	-	-	100	-	-	-	100	100	-	-	100	-	100	100	-	-	100	100	100	-	-	100	-	-	-	-	-	100	100	100	100	Mix
9	100	-	-	-	-	-	100	-	100	100	100	-	-	-	100	-	100	-	100	-	-	-	-	-	100	-	-	3200	3200	800	3200	Icterohaemorrhagiae
10	100	-	100	-	-	-	100	-	-	100	-	-	-	-	100	-	100	-	-	-	-	-	-	-	100	-	-	100	100	100	100	Mix
11	-	-	-	-	-	-	-	-	-	-	-	-	-	-	-	-	-	-	-	-	-	-	-	-	-	-	-	100	100	-	100	Icterohaemorrhagiae
12	-	-	-	-	-	-	-	-	-	-	-	-	-	-	-	-	100	-	-	-	-	-	-	-	-	-	-	100	100	-	100	Mix
13	100	-	100	-	-	-	100	-	100	-	100	-	-	-	100	-	100	-	100	-	-	-	100	-	100	-	-	100	100	100	100	Mix
14	-	-	100	-	100	-	100	-	-	-	100	-	-	-	100	-	100	100	-	100	-	-	-	-	-	-	-	100	100	100	100	Mix
15	-	-	-	-	-	-	-	-	-	-	-	-	-	-	-	-	100	100	-	-	-	100	-	-	-	-	-	200	200	100	200	Icterohaemorrhagiae
16	-	-	-	-	-	-	-	-	-	-	-	-	-	-	-	-	-	-	-	-	-	-	-	-	-	-	-	200	200	-	200	Icterohaemorrhagiae
17	-	-	-	-	-	-	-	-	-	-	-	-	-	-	-	-	-	-	-	-	-	-	-	-	-	-	-	200	100	-	200	Icterohaemorrhagiae
18	100	-	100	-	-	-	100	-	100	-	100	-	-	-	100	-	100	-	100	-	-	-	-	-	-	-	-	100	100	100	100	Mix
19	-	-	-	-	-	-	-	-	-	-	-	-	-	-	-	-	-	-	-	-	-	-	-	-	-	-	-	100	100	-	100	Icterohaemorrhagiae
20	-	-	-	-	-	-	-	-	-	-	-	-	-	-	-	-	-	-	-	-	-	-	-	-	-	-	-	100	100	100	100	Icterohaemorrhagiae
21	100	-	100	-	-	-	100	-	100	-	100	100	-	-	100	100	100	100	-	-	-	-	100	-	-	-	-	100	100	100	100	Mix
22	100	100	100	-	100	-	-	-	100	-	-	100	-	-	100	-	100	-	-	-	-	-	100	-	-	-	-	100	100	100	100	Icterohaemorrhagiae
23	-	-	-	-	-	-	-	-	-	-	-	-	-	-	-	-	100	-	-	-	-	-	-	-	-	-	-	100	100	100	100	Mix
24	-	-	-	-	-	-	-	-	-	-	-	-	-	-	100	100	100	100	-	-	-	-	-	-	-	-	-	400	400	200	400	Icterohaemorrhagiae
25	-	-	-	-	-	-	-	-	-	-	-	-	-	-	-	-	-	-	-	-	-	-	-	-	-	-	-	200	100	-	200	Icterohaemorrhagiae
26	-	-	-	-	-	-	-	-	-	-	-	-	-	-	-	-	-	-	-	-	-	-	-	-	-	-	-	100	100	100	100	Icterohaemorrhagiae
27	100	100	100	-	-	-	-	-	-	-	100	-	-	100	100	-	100	100	-	100	-	-	-	-	100	-	-	400	200	400	400	Icterohaemorrhagiae
28	-	-	-	-	-	-	-	-	-	-	-	-	-	-	-	-	-	-	-	-	-	-	-	-	-	-	-	100	-	-	100	Icterohaemorrhagiae
29	-	-	-	-	-	-	-	-	-	-	-	-	-	-	-	-	-	-	-	-	-	-	-	-	-	-	-	100	100	-	100	Icterohaemorrhagiae
30	-	-	-	-	-	-	-	-	-	-	-	-	-	-	-	-	-	-	-	-	-	-	-	-	-	-	-	100	100	-	100	Icterohaemorrhagiae
31	-	-	-	-	-	-	-	-	-	-	-	-	-	-	-	-	-	-	-	-	-	-	-	-	-	-	-	100	100	100	100	Icterohaemorrhagiae
32	-	-	-	-	-	-	-	-	-	-	-	-	-	-	-	-	-	-	-	-	-	-	-	-	-	-	-	200	200	-	200	Icterohaemorrhagiae
33	-	100	-	100	-	-	-	100	-	-	100	-	-	100	100	-	100	-	-	-	-	-	-	100	-	-	-	800	800	400	800	Icterohaemorrhagiae
34	-	-	-	-	-	-	-	-	-	-	-	-	-	-	-	-	-	-	-	-	-	-	-	-	-	-	-	200	100	-	200	Icterohaemorrhagiae
35	-	-	-	-	-	-	-	-	-	-	-	-	-	-	-	-	-	-	-	-	-	-	-	-	-	-	-	100	100	-	100	Icterohaemorrhagiae
36	-	-	-	-	-	-	-	-	-	-	-	-	-	-	-	-	-	-	-	-	-	-	-	-	-	-	-	200	100	-	200	Icterohaemorrhagiae
37	-	-	-	-	-	-	-	-	-	-	-	-	-	-	-	-	-	-	-	-	-	-	-	-	-	-	-	200	100	-	200	Icterohaemorrhagiae
38	-	-	-	-	-	-	-	-	-	-	-	-	-	-	-	-	-	-	-	-	-	-	-	-	-	-	-	100	100	100	100	Icterohaemorrhagiae
39	100	100	-	-	-	-	-	-	-	-	100	-	-	100	-	-	100	-	-	-	-	-	-	-	-	-	-	200	100	-	200	Icterohaemorrhagiae
40	100	100	100	100	-	-	-	-	-	-	100	-	-	-	-	-	100	-	-	100	-	-	-	-	100	-	-	100	100	100	100	Mix
41	-	-	-	-	-	-	-	-	-	-	-	-	-	-	-	-	100	-	-	-	-	-	-	-	-	-	-	100	100	-	100	Mix
42	-	-	-	-	-	-	-	-	-	-	-	-	-	-	-	-	100	-	-	-	-	-	-	-	-	-	-	100	100	100	100	Mix
43	-	-	-	-	-	-	-	-	-	-	-	-	-	-	-	-	100	-	-	-	-	-	-	-	-	-	-	100	100	-	100	Mix
44	100	100	100	100	-	-	-	100	-	100	100	-	-	100	-	-	100	-	-	-	-	-	-	100	-	100	-	100	100	100	100	Mix
45	-	-	-	-	-	-	-	-	-	-	-	-	-	-	-	-	-	-	-	-	-	-	-	-	-	-	-	100	100	-	100	Icterohaemorrhagiae
46	100	-	-	100	-	-	-	-	-	-	-	-	-	100	-	-	-	-	-	-	-	-	-	-	-	-	-	400	400	200	400	Icterohaemorrhagiae
47	100	-	100	100	-	-	-	-	-	100	-	-	-	100	-	-	100	-	-	-	-	-	-	100	-	-	-	100	100	100	100	Mix
48	-	-	-	-	-	-	-	-	-	-	-	-	-	-	-	-	-	-	-	-	-	-	-	-	-	-	-	200	200	-	200	Icterohaemorrhagiae
49	-	-	100	-	-	-	-	100	-	-	-	-	-	100	-	-	-	-	-	100	-	-	-	100	-	-	-	100	-	100	100	Mix
50	-	-	100	-	-	-	-	100	-	-	-	-	-	-	-	-	100	-	100	-	-	-	-	-	-	-	-	100	100	100	100	Mix
51	100	-	100	-	-	-	-	100	-	-	100	-	-	-	-	-	100	-	-	-	-	-	-	100	-	-	-	400	400	100	400	Icterohaemorrhagiae
52	100	-	-	100	-	-	-	-	-	-	100	-	-	100	-	-	100	-	-	100	-	-	-	-	-	100	-	100	100	100	100	Icterohaemorrhagiae
53	-	-	100	-	-	-	-	100	-	-	-	100	-	-	100	-	100	-	100	-	-	100	-	-	-	-	-	100	100	100	100	Mix
54	-	-	100	-	-	-	-	100	-	-	-	-	-	100	-	-	100	-	-	-	-	-	-	100	-	-	-	100	100	100	100	Mix
55	-	-	100	100	-	-	-	100	-	-	-	-	-	100	-	-	100	-	-	100	-	-	-	100	-	100	-	100	100	100	100	Icterohaemorrhagiae
56	-	100	100	-	-	-	-	100	-	-	-	-	-	-	-	-	200	-	-	-	-	-	-	-	-	-	-	200	200	100	200	Mix
57	-	-	-	-	-	-	-	-	-	-	-	-	-	-	-	-	-	-	-	-	-	-	-	-	-	-	-	100	100	-	100	Icterohaemorrhagiae
58	-	-	-	-	-	-	-	-	-	-	-	-	-	-	-	-	100	-	-	100	-	-	-	100	-	-	-	100	100	100	100	Mix
59	100	-	100	-	-	-	-	100	-	-	-	100	-	-	100	-	100	-	100	-	-	100	-	-	-	-	-	100	100	100	100	Mix
60	-	-	-	-	-	-	-	-	-	-	-	-	-	-	-	-	-	-	-	-	-	-	-	-	-	-	-	100	100	-	100	Icterohaemorrhagiae
61	100	-	100	-	-	100	-	100	-	-	-	100	-	-	100	-	200	-	100	-	100	100	-	-	-	-	-	200	100	100	200	Mix
62	-	-	100	-	-	-	-	100	-	-	-	-	-	-	-	-	100	-	100	-	-	-	-	-	-	-	-	100	100	100	100	Mix
63	-	-	-	-	-	-	-	-	-	-	-	-	-	-	-	-	-	-	-	-	-	-	-	-	-	-	-	100	-	-	100	Icterohaemorrhagiae
64	-	-	100	-	-	-	-	100	-	-	-	-	-	-	-	-	100	-	100	-	-	-	-	-	-	-	-	100	100	100	100	Mix
65	-	-	100	-	-	-	-	100	-	-	-	-	-	-	-	-	100	-	100	-	-	-	-	-	-	-	-	100	100	100	100	Mix
66	-	100	100	-	-	-	-	-	-	-	-	-	-	-	-	-	100	-	-	100	-	-	-	100	-	-	-	100	100	-	100	Mix
67	-	-	-	-	-	-	-	-	-	-	-	-	-	-	-	-	-	-	-	-	-	-	-	-	-	-	-	100	-	-	100	Icterohaemorrhagiae
68	-	-	-	-	-	-	-	-	-	-	-	-	-	-	-	-	-	-	-	-	-	-	-	-	-	-	-	100	100	-	100	Icterohaemorrhagiae
69	100	-	-	100	-	-	-	100	-	100	100	-	-	-	-	100	100	-	100	-	-	-	-	100	100	100	-	100	100	100	100	Mix
70	-	-	-	-	-	-	-	-	-	-	-	-	-	-	-	-	100	-	-	-	-	-	-	-	-	-	-	100	100	-	100	Mix
71	-	-	-	-	-	-	-	100	-	100	100	-	-	-	-	100	100	-	-	-	-	-	-	-	-	-	-	200	100	100	200	Icterohaemorrhagiae
72	-	-	-	-	-	-	-	-	-	-	-	-	-	-	-	-	-	-	-	-	-	-	-	-	-	-	-	100	200	-	200	Icterohaemorrhagiae
73	-	-	-	-	-	-	-	-	-	-	-	-	-	-	-	-	-	-	-	-	-	-	-	-	-	-	-	100	-	-	100	Icterohaemorrhagiae
74	100	-	100	-	-	-	100	100	-	-	-	-	-	100	100	100	100	100	100	100		100	100	100	100	100	-	100	100	100	100	Mix
75	-	-	-	-	-	-	-	-	-	-	-	-	-	-	-	-	-	-	-	-	-	-	-	-	-	-	-	100	100	100	100	Icterohaemorrhagiae
76	100	-	100	100	-	-	-	100	-	-	100	-	-	-	-	100	100	-	100	-	-	-	-	100	-	100	-	400	200	100	200	Icterohaemorrhagiae
77	100	-	100	100	-	-	-	100	-	-	100	-	-	-	-	100	100	-	100	-	-	-	-	100	-	100	-	100	100	100	100	Mix
78	-	-	-	-	-	-	-	-	-	-	-	-	-	-	-	-	-	-	-	-	-	-	-	-	-	-	-	100	-	-	100	Icterohaemorrhagiae
79	-	-	-	-	-	-	-	-	-	-	-	-	-	-	-	-	-	-	-	-	-	-	-	-	-	-	-	100	100	-	100	Icterohaemorrhagiae
80	-	-	-	-	-	-	-	-	-	-	-	-	-	-	-	-	100	-	-	-	-	-	-	100	-	-	-	200	100	100	200	Icterohaemorrhagiae
81	-	-	-	-	-	-	-	-	-	-	-	-	-	-	-	-	100	-	-	100	-	-	-	-	-	-	-	200	100	-	200	Icterohaemorrhagiae
82	-	-	-	-	-	-	-	-	-	-	-	-	-	-	-	-	100	-	-	-	-	-	-	-	-	-	-	100	100	-	100	Mix
83	-	-	-	-	-	-	-	-	-	-	-	-	-	-	-	-	100	-	-	-	-	-	-	-	-	-	-	400	400	100	400	Icterohaemorrhagiae
84	-	-	-	-	-	-	-	-	-	-	-	-	-	-	-	-	-	-	-	-	-	-	-	-	-	-	-	200	200	-	200	Icterohaemorrhagiae
85	100	-	100	200	-	-	-	200	-	-	100	-	-	-	-	-	400	-	100	-	-	-	-	200	-	-	-	3200	1600	400	3200	Icterohaemorrhagiae
86	-	-	-	-	-	-	-	-	-	-	-	-	-	-	-	-	-	-	-	-	-	-	-	-	-	-	-	100	100	-	100	Icterohaemorrhagiae
87	100	-	100	100	100	-	100	-	100	100	-	-	100	-	-	100	100	100	100	100	-	-	-	-	-	100	-	100	100	100	100	Mix
88	100	-	100	100	100	-	-	-	100	100	-	-	100	-	-	100	100	100	100	100	-	-	-	-	-	100	-	100	100	100	100	Mix
89	-	-	-	-	-	-	-	-	-	-	-	-	-	-	-	-	100	-	-	-	-	-	-	-	-	-	-	100	100	100	100	Mix
90	-	-	-	-	-	-	-	-	-	-	-	-	-	-	-	-	100	-	-	-	-	-	-	-	-	-	-	-	100	-	100	Mix
91	-	-	-	-	-	-	-	-	-	-	-	-	-	-	-	-	100	-	-	-	-	-	-	-	-	-	-	100	100	-	100	Mix
92	-	-	-	-	-	-	-	-	-	-	-	-	-	-	-	-	-	-	-	-	-	-	-	-	-	-	-	100	100	-	100	Icterohaemorrhagiae
93	-	-	-	-	-	-	-	-	-	-	-	-	-	-	-	-	-	-	-	-	-	-	-	-	-	-	-	100	-	-	100	Icterohaemorrhagiae
94	100	-	100	200	-	-	-	-	-	200	-	-	-	-	-	-	200	-	-	-	-	-	-	100	-	100	-	400	400	200	400	Icterohaemorrhagiae
95	-	100	-	-	100	-	-	-	-	100	-	-	-	100	-	-	100	-	-	-	-	-	-	-	-	100	-	400	100	100	400	Icterohaemorrhagiae
96	-	-	-	-	-	-	-	-	-	-	-	-	-	-	-	-	-	-	-	-	-	-	-	-	-	-	-	100	100	-	100	Icterohaemorrhagiae
97	-	-	-	-	-	-	-	-	-	-	-	-	-	-	-	-	-	-	-	-	-	-	-	-	-	-	-	100	-	-	100	Icterohaemorrhagiae
98	-	100	100	-	-	-	-	-	-	100	100	-	-	-	-	-	100	-	-	-	-	-	-	100	-	-	-	100	100	100	100	Mix
99	100	100	100	100	-	-	100	-	-	100	-	-	100	-	-	100	100	-	100	-	-	-	-	100	-	100	-	100	100	100	100	Mix
100	-	-	-	-	-	-	-	-	-	100	-	-	-	100	-	-	100	-	-	-	-	-	-	-	100	100	-	100	100	100	100	Mix
101	-	-	-	-	-	-	-	-	-	-	-	-	-	-	-	-	-	-	-	-	-	-	-	-	-	-	-	100	-	-	100	Icterohaemorrhagiae
102	-	-	-	-	-	-	100	-	-	100	-	-	-	100	-	-	100	-	100	-	-	-	-	100	-	100	-	400	400	200	400	Icterohaemorrhagiae
103	-	100	-	100	-	-	100	-	-	-	-	-	-	100	-	-	100	-	-	-	-	-	-	-	100	-	-	100	100	100	100	Icterohaemorrhagiae
104	-	-	-	-	-	-	-	-	-	-	-	-	-	-	-	-	100	-	-	-	-	-	-	-	-	-	-	100	100	-	100	Mix
105	100	-	100	100	100	100	-	100	100	100	100	-	100	100	100	100	-	100	100	100	100	-	100	100	100	100	-	100	100	100	100	Mix
106	-	-	-	-	-	-	100	-	-	100	-	-	-	100	-	-	100	-	100	-	-	-	-	100	100	100	-	100	100	100	100	Mix
107	100	100	-	400	-	-	100	-	-	100	-	-	-	-	-	-	200	-	100	-	-	-	-	200	-	100	-	800	800	800	800	Icterohaemorrhagiae
108	-	-	-	400	-	-	200	-	-	-	-	-	-	200	-	-	200	-	-	-	-	-	-	-	-	-	-	800	400	100	800	Icterohaemorrhagiae
109	-	-	-	-	-	-	-	-	-	-	-	-	-	-	-	-	100	-	-	-	-	-	-	-	-	-	-	100	100	-	100	Mix
110	-	-	-	-	-	-	-	-	-	-	-	-	-	-	-	-	100	-	-	-	-	-	-	-	-	-	-	100	100	100	100	Mix
111	-	-	-	-	-	-	-	-	-	-	-	-	-	-	-	-	100	-	-	-	-	-	-	-	-	-	-	200	400	100	400	Icterohaemorrhagiae
112	-	-	-	-	-	-	-	-	-	-	-	-	-	-	-	-	100	-	-	-	-	-	-	-	-	-	-	100	100	-	100	Mix
113	-	-	-	-	-	-	-	-	-	-	-	-	-	-	-	-	-	-	-	-	-	-	-	-	-	-	-	100	100	-	100	Icterohaemorrhagiae
114	-	-	-	-	-	-	-	-	-	-	-	-	-	-	-	-	-	-	-	-	-	-	-	-	-	-	-	100	100	-	100	Icterohaemorrhagiae
115	-	-	-	-	-	-	-	-	-	-	-	-	-	-	-	-	100	-	-	-	-	-	-	-	-	-	-	100	100	100	100	Mix
116	-	-	-	-	-	-	200	-	-	-	-	-	-	-	-	-	200	-	-	-	-	-	-	200	-	-	-	400	200	100	400	Icterohaemorrhagiae
117	-	-	-	-	-	-	-	-	-	-	-	-	-	-	-	-	100	-	-	-	-	-	-	-	-	-	-	100	100	100	100	Mix
118	-	-	-	-	100	-	-	-	-	-	100	-	-	100	-	-	100	100	100	-	-	-	100	-	-	-	-	100	100	100	100	Mix
119	-	-	-	-	-	-	-	-	-	-	-	-	-	-	-	-	-	-	-	-	-	-	-	-	-	-	-	100	100	-	100	Icterohaemorrhagiae
120	-	-	-	-	-	-	-	-	-	-	-	-	-	-	-	-	-	-	-	-	-	-	-	-	-	-	-	100	100	-	100	Icterohaemorrhagiae
121	-	-	-	-	-	-	-	-	-	-	-	-	-	-	-	-	-	-	-	-	-	-	-	-	-	-	-	100	100	-	100	Icterohaemorrhagiae
122	-	-	-	-	-	-	-	-	-	-	-	-	-	-	-	-	-	-	-	-	-	-	-	-	-	-	-	200	100	-	200	Icterohaemorrhagiae
123	-	-	-	-	-	-	-	-	-	-	-	-	-	-	-	-	100	-	-	-	-	-	-	-	-	-	-	100	100	-	100	Mix
124	-	-	-	-	-	-	-	-	-	-	-	-	-	-	-	-	-	-	-	-	-	-	-	-	-	-	-	100	100	-	100	Icterohaemorrhagiae
125	-	-	-	-	-	-	-	-	-	-	-	-	-	-	-	-	100	-	-	-	-	-	-	-	-	-	-	100	100	-	100	Mix
126	100	-	-	-	-	-	100	100	-	-	-	-	100	-	-	100	100	-	100	-	-	100	-	100	-	100	-	100	100	100	100	Mix
127	100	-	100	100	-	-	-	100	-	100	-	-	100	-	-	-	100	-	100	-	-	-	-	100	-	-	-	200	400	100	400	Icterohaemorrhagiae
128	-	-	-	100	-	-	100	-	-	-	100	-	-	-	100	-	100	-	100	-	-	-	100	-	-	-	100	100	100	100	100	Mix
129	-	-	-	-	-	-	-	-	-	-	-	-	-	-	-	-	100	-	-	-	-	-	-	-	-	-	-	100	100	-	100	Mix
130	100	-	100	-	-	-	100	100	100	100	-	-	-	100	-	-	100	-	100	-	-	100	-	-	-	-	-	100	100	100	100	Mix
131	100	-	100	100	-	-	100	100	-	100	-	-	100	-	-	100	100	-	100	-	-	100	-	100	-	100	-	100	100	100	100	Mix
132	100	-	-	100	-	-	100	-	100	-	-	-	100	-	100	100	100	-	100	-	100	-	-	-	-	100	100	200	200	100	200	Icterohaemorrhagiae
133	-	-	-	-	-	-	-	-	-	-	-	-	-	-	-	-	-	-	-	-	-	-	-	-	-	-	-	200	200	100	200	Icterohaemorrhagiae
134	-	-	-	-	-	-	-	-	-	-	-	-	-	-	-	-	-	-	-	-	-	-	-	-	-	-	-	100	100	-	100	Icterohaemorrhagiae
135	-	-	-	-	-	-	-	-	-	-	-	-	-	-	-	-	100	-	-	-	-	-	-	-	-	-	-	100	100	-	100	Mix
136	-	-	-	-	-	-	-	-	-	-	-	-	-	-	-	-	100	-	-	-	-	-	-	-	-	-	-	100	100	-	100	Mix

## Sheet: Positive
NO	SAMPLE CODE	O.D IgG	Result IgG	O.D IgM	Result IgM	Ig Positive	Djasiman	Javanica	Louisiana	Panama	Semaranga (Patoc)	Sejroe (Hardjo)	Tarassovi (Tarassovi)	Ballum (Castellonis)	Bataviae	Sejroe (Wolffi)	Pyrogenes	Ballum (Ballum)	Pomona	Celledoni	Autumnalis	Canicola	Cynopteri	Grippotyphosa	Hebdomadis	Mini (Mini)	Shermani	Australis (Bratislava)	Manhao	Ranarum	Tarassovi (Malaysia)	Pyrogenes (Manilae)	Mini (Mayotensis)	Icterohaemorrhagiae (M20)	Icterohaemorrhagiae (L1-130)	Icterohaemorrhagiae (RgA)	Maximun titer	Presumptive serogorup of infection
1	CY0001	2.132	IR	0.048	INR	IgG	100	-	100	-	-	100	100	-	-	100	100	100	-	-	-	-	100	-	100	-	-	100	-	-	-	-	-	200	200	100	200	Icterohaemorrhagiae
3	CY0003	1.867	IR	0.156	IWR	IgG	-	-	-	-	-	-	-	-	-	-	-	-	-	-	-	-	-	-	-	-	-	-	-	-	-	-	-	100	100	-	100	Icterohaemorrhagiae
4	CY0004	1.541	IR	0.858	IWR	IgG	-	-	-	-	-	-	-	-	-	-	-	-	-	-	-	-	-	-	-	-	-	-	-	-	-	-	-	-	-	-	NA	NA
5	CY0005	1.368	IR	0.193	IWR	IgG	-	-	-	-	-	-	-	-	-	-	-	-	-	-	-	-	-	-	-	-	-	-	-	-	-	-	-	200	100	100	200	Icterohaemorrhagiae
8	CY0008	1.051	IR	0.128	INR	IgG	-	-	-	-	-	-	-	-	-	-	-	-	-	-	-	-	-	-	-	-	-	-	-	-	-	-	-	200	100	-	200	Icterohaemorrhagiae
9	CY0009	1.257	IR	0.389	IWR	IgG	-	-	-	-	-	-	-	-	-	-	-	-	-	-	-	-	-	-	-	-	-	-	-	-	-	-	-	100	100	-	100	Mix
10	CY0010	1.523	IR	0.268	IWR	IgG	-	-	-	-	-	-	-	-	-	-	-	-	-	-	-	-	-	-	-	-	-	-	-	-	-	-	-	-	-	-	NA	NA
11	CY0011	1.846	IR	0.902	IWR	IgG	100	-	100	-	-	-	100	-	-	100	-	-	-	-	100	-	100	-	100	-	-	-	-	-	100	-	-	800	800	400	800	Icterohaemorrhagiae
14	CY0014	1.589	IR	0.441	IWR	IgG	-	-	-	-	-	-	-	-	-	-	-	-	-	-	-	-	-	-	-	-	-	-	-	-	-	-	-	200	100	-	200	Icterohaemorrhagiae
15	CY0015	2.181	IR	0.115	INR	IgG	-	-	100	-	-	-	100	100	-	-	100	-	100	100	-	-	100	100	100	-	-	100	-	-	-	-	-	100	100	100	100	Mix
17	CY0017	1.389	IR	0.208	IWR	IgG	-	-	-	-	-	-	-	-	-	-	-	-	-	-	-	-	-	-	-	-	-	-	-	-	-	-	-	-	-	-	NA	NA
18	CY0018	1.1	IR	0.914	IWR	IgG	100	-	-	-	-	-	100	-	100	100	100	-	-	-	100	-	100	-	100	-	-	-	-	-	100	-	-	3200	3200	800	3200	Icterohaemorrhagiae
21	CY0021	1.076	IR	0.381	IWR	IgG	-	-	-	-	-	-	-	-	-	-	-	-	-	-	-	-	100	-	-	-	-	-	-	-	-	-	-	100	100	-	100	Mix
24	CY0024	2.78	IR	0.547	IWR	IgG	-	-	-	-	-	-	-	-	-	-	-	-	-	-	-	-	-	-	-	-	-	-	-	-	-	-	-	-	-	-	NA	NA
27	CY0027	1.976	IR	0.369	IWR	IgG	100	-	100	-	-	-	100	-	100	-	100	-	-	-	100	-	100	-	100	-	-	-	100	-	100	-	-	100	100	100	100	Mix
28	CY0028	2.657	IR	0.367	IWR	IgG	-	-	100	-	100	-	100	-	-	-	100	-	-	-	100	-	100	100	-	100	-	-	-	-	-	-	-	100	100	100	100	Mix
29	CY0029	1.266	IR	0.48	IWR	IgG	-	-	-	-	-	-	-	-	-	-	-	-	-	-	-	-	100	100	-	-	-	100	-	-	-	-	-	200	200	100	200	Icterohaemorrhagiae
33	CY0033	1.028	IR	0.407	IWR	IgG	-	-	-	-	-	-	-	-	-	-	-	-	-	-	-	-	-	-	-	-	-	-	-	-	-	-	-	200	100	-	200	Icterohaemorrhagiae
34	CY0034	1.236	IR	0.199	IWR	IgG	100	-	100	-	-	-	100	-	100	-	100	-	-	-	100	-	100	-	100	-	-	-	-	-	-	-	-	100	100	100	100	Mix
35	CY0035	2.885	IR	0.321	IWR	IgG	-	-	-	-	-	-	-	-	-	-	-	-	-	-	-	-	-	-	-	-	-	-	-	-	-	-	-	100	100	-	100	Icterohaemorrhagiae
39	CY0039	2.287	IR	0.284	IWR	IgG	-	-	-	-	-	-	-	-	-	-	-	-	-	-	-	-	-	-	-	-	-	-	-	-	-	-	-	100	100	100	100	Icterohaemorrhagiae
41	CY0041	3	IR	0.569	IWR	IgG	100	-	100	-	-	-	100	-	100	-	100	100	-	-	100	100	100	100	-	-	-	-	100	-	-	-	-	100	100	100	100	Mix
42	CY0042	2.75	IR	0.722	IWR	IgG	100	100	100	-	100	-	-	-	100	-	-	100	-	-	100	-	100	-	-	-	-	-	100	-	-	-	-	100	100	100	100	Icterohaemorrhagiae
46	CY0046	3	IR	0.016	INR	IgG	-	-	-	-	-	-	-	-	-	-	-	-	-	-	-	-	100	-	-	-	-	-	-	-	-	-	-	100	100	100	100	Mix
47	CY0047	1.078	IR	0.029	INR	IgG	-	-	-	-	-	-	-	-	-	-	-	-	-	-	100	100	100	100	-	-	-	-	-	-	-	-	-	400	400	200	400	Icterohaemorrhagiae
50	CY0050	1.14	IR	0.014	INR	IgG	-	-	-	-	-	-	-	-	-	-	-	-	-	-	-	-	-	-	-	-	-	-	-	-	-	-	-	100	100	100	100	Icterohaemorrhagiae
52	CY0052	1.419	IR	0.015	INR	IgG	100	100	100	-	-	-	-	-	-	-	100	-	-	100	100	-	100	100	-	100	-	-	-	-	100	-	-	400	200	400	400	Icterohaemorrhagiae
54	CY0054	1.673	IR	0.17	IWR	IgG	-	-	-	-	-	-	-	-	-	-	-	-	-	-	-	-	-	-	-	-	-	-	-	-	-	-	-	100	-	-	100	Icterohaemorrhagiae
55	CY0055	1.081	IR	0.013	INR	IgG	-	-	-	-	-	-	-	-	-	-	-	-	-	-	-	-	-	-	-	-	-	-	-	-	-	-	-	-	-	-	NA	NA
57	CY0057	1.846	IR	0.014	INR	IgG	-	-	-	-	-	-	-	-	-	-	-	-	-	-	-	-	-	-	-	-	-	-	-	-	-	-	-	100	100	-	100	Icterohaemorrhagiae
60	CY0060	3	IR	0.015	INR	IgG	-	-	-	-	-	-	-	-	-	-	-	-	-	-	-	-	-	-	-	-	-	-	-	-	-	-	-	100	100	100	100	Icterohaemorrhagiae
61	CY0061	3	IR	0.016	INR	IgG	-	-	-	-	-	-	-	-	-	-	-	-	-	-	-	-	-	-	-	-	-	-	-	-	-	-	-	200	200	-	200	Icterohaemorrhagiae
62	CY0062	2.516	IR	0.015	INR	IgG	-	100	-	100	-	-	-	100	-	-	100	-	-	100	100	-	100	-	-	-	-	-	-	100	-	-	-	800	800	400	800	Icterohaemorrhagiae
64	CY0064	1.64	IR	0.019	INR	IgG	-	-	-	-	-	-	-	-	-	-	-	-	-	-	-	-	-	-	-	-	-	-	-	-	-	-	-	200	100	-	200	Icterohaemorrhagiae
67	CY0067	1.191	IR	0.14	INR	IgG	-	-	-	-	-	-	-	-	-	-	-	-	-	-	-	-	-	-	-	-	-	-	-	-	-	-	-	200	100	-	200	Icterohaemorrhagiae
68	CY0068	1.372	IR	0.015	INR	IgG	-	-	-	-	-	-	-	-	-	-	-	-	-	-	-	-	-	-	-	-	-	-	-	-	-	-	-	200	100	-	200	Icterohaemorrhagiae
69	CY0069	3	IR	0.016	INR	IgG	-	-	-	-	-	-	-	-	-	-	-	-	-	-	-	-	-	-	-	-	-	-	-	-	-	-	-	100	100	100	100	Icterohaemorrhagiae
70	CY0070	1.743	IR	0.016	INR	IgG	100	100	-	-	-	-	-	-	-	-	100	-	-	100	-	-	100	-	-	-	-	-	-	-	-	-	-	200	100	-	200	Icterohaemorrhagiae
73	CY0073	3	IR	0.013	INR	IgG	100	100	100	100	-	-	-	-	-	-	100	-	-	-	-	-	100	-	-	100	-	-	-	-	100	-	-	100	100	100	100	Mix
79	CY0079	1.255	IR	0.134	INR	IgG	-	-	-	-	-	-	-	-	-	-	-	-	-	-	-	-	100	-	-	-	-	-	-	-	-	-	-	100	100	-	100	Mix
81	CY0081	1.015	IR	0.014	INR	IgG	-	-	-	-	-	-	-	-	-	-	-	-	-	-	-	-	100	-	-	-	-	-	-	-	-	-	-	100	100	100	100	Mix
84	CY0084	1.538	IR	0.015	INR	IgG	-	-	-	-	-	-	-	-	-	-	-	-	-	-	-	-	100	-	-	-	-	-	-	-	-	-	-	100	100	-	100	Mix
85	CY0085	1.224	IR	0.016	INR	IgG	100	100	100	100	-	-	-	100	-	100	100	-	-	100	-	-	100	-	-	-	-	-	-	100	-	100	-	100	100	100	100	Mix
86	CY0086	1.021	IR	0.016	INR	IgG	-	-	-	-	-	-	-	-	-	-	-	-	-	-	-	-	-	-	-	-	-	-	-	-	-	-	-	100	100	-	100	Icterohaemorrhagiae
87	CY0087	2.638	IR	0.013	INR	IgG	100	-	-	100	-	-	-	-	-	-	-	-	-	100	-	-	-	-	-	-	-	-	-	-	-	-	-	400	400	200	400	Icterohaemorrhagiae
92	CY0092	1.157	IR	0.031	INR	IgG	100	-	100	100	-	-	-	-	-	100	-	-	-	100	-	-	100	-	-	-	-	-	-	100	-	-	-	100	100	100	100	Mix
98	CY0098	1.591	IR	0.404	IWR	IgG	-	-	100	-	-	-	-	100	-	-	-	-	-	100	-	-	-	-	-	100	-	-	-	100	-	-	-	100	-	100	100	Mix
107	CY0107	2.943	IR	0.21	IWR	IgG	100	-	100	-	-	-	-	100	-	-	100	-	-	-	-	-	100	-	-	-	-	-	-	100	-	-	-	400	400	100	400	Icterohaemorrhagiae
110	CY0110	1.66	IR	0.127	INR	IgG	100	-	-	100	-	-	-	-	-	-	100	-	-	100	-	-	100	-	-	100	-	-	-	-	-	100	-	100	100	100	100	Icterohaemorrhagiae
128	EAVK09	1.125	IR	0.34	IWR	IgG	-	-	100	-	-	-	-	100	-	-	-	-	-	100	-	-	100	-	-	-	-	-	-	100	-	-	-	100	100	100	100	Mix
129	EAVK10	1.715	IR	0.628	IWR	IgG	-	-	100	100	-	-	-	100	-	-	-	-	-	100	-	-	100	-	-	100	-	-	-	100	-	100	-	100	100	100	100	Icterohaemorrhagiae
130	EAVK11	2.477	IR	0.475	IWR	IgG	-	100	100	-	-	-	-	100	-	-	-	-	-	-	-	-	200	-	-	-	-	-	-	-	-	-	-	200	200	100	200	Mix
134	EAVK15	2.4	IR	0.422	IWR	IgG	-	-	-	-	-	-	-	-	-	-	-	-	-	-	-	-	100	-	-	100	-	-	-	100	-	-	-	100	100	100	100	Mix
190	K53	1.156	IR	0.48	IWR	IgG	-	-	-	-	-	-	-	-	-	-	-	-	-	-	-	-	-	-	-	-	-	-	-	-	-	-	-	100	-	-	100	Icterohaemorrhagiae
192	K55	1.01	IR	0.173	IWR	IgG	-	-	-	-	-	-	-	-	-	-	-	-	-	-	-	-	-	-	-	-	-	-	-	-	-	-	-	-	-	-	NA	NA
198	M001	1.612	IR	0.773	IWR	IgG	-	-	-	-	-	-	-	-	-	-	-	-	-	-	-	-	-	-	-	-	-	-	-	-	-	-	-	100	100	-	100	Icterohaemorrhagiae
199	M002	2.64	IR	0.454	IWR	IgG	100	-	-	100	-	-	-	100	-	100	100	-	-	-	-	100	100	-	100	-	-	-	-	100	100	100	-	100	100	100	100	Mix
207	M010	1.581	IR	0.644	IWR	IgG	-	-	-	-	-	-	-	100	-	100	100	-	-	-	-	100	100	-	-	-	-	-	-	-	-	-	-	200	100	100	200	Icterohaemorrhagiae
216	M019	2.187	IR	0.793	IWR	IgG	-	-	-	-	-	-	-	-	-	-	-	-	-	-	-	-	-	-	-	-	-	-	-	-	-	-	-	100	100	100	100	Icterohaemorrhagiae
228	M031	1.258	IR	0.271	IWR	IgG	100	-	100	100	-	-	-	100	-	-	100	-	-	-	-	100	100	-	100	-	-	-	-	100	-	100	-	100	100	100	100	Mix
248	M051	1.061	IR	0.535	IWR	IgG	-	-	-	-	-	-	-	-	-	-	-	-	-	-	-	-	100	-	-	-	-	-	-	100	-	-	-	200	100	100	200	Icterohaemorrhagiae
260	R002	1.076	IR	0.121	INR	IgG	-	-	-	-	-	-	-	-	-	-	-	-	-	-	-	-	100	-	-	-	-	-	-	-	-	-	-	100	100	-	100	Mix
269	R011	1.475	IR	0.363	IWR	IgG	-	-	-	-	-	-	-	-	-	-	-	-	-	-	-	-	100	-	-	-	-	-	-	-	-	-	-	400	400	100	400	Icterohaemorrhagiae
275	R017	1.495	IR	0.152	IWR	IgG	-	-	-	-	-	-	-	-	-	-	-	-	-	-	-	-	-	-	-	-	-	-	-	-	-	-	-	-	-	-	NA	NA
290	R032	1.741	IR	0.971	IWR	IgG	100	-	100	200	-	-	-	200	-	-	100	-	-	-	-	-	400	-	100	-	-	-	-	200	-	-	-	3200	1600	400	3200	Icterohaemorrhagiae
303	S001	1.069	IR	0.159	IWR	IgG	-	-	-	-	-	-	-	-	-	-	-	-	-	-	-	-	100	-	-	-	-	-	-	-	-	-	-	100	100	100	100	Mix
311	S009	2.162	IR	0.342	IWR	IgG	-	-	-	-	-	-	-	-	-	-	-	-	-	-	-	-	100	-	-	-	-	-	-	-	-	-	-	100	100	-	100	Mix
314	S012	1.256	IR	0.024	INR	IgG	-	-	-	-	-	-	-	-	-	-	-	-	-	-	-	-	-	-	-	-	-	-	-	-	-	-	-	100	100	-	100	Icterohaemorrhagiae
333	S031	1.318	IR	0.155	IWR	IgG	-	-	-	-	-	-	-	-	-	-	-	-	-	-	-	-	-	-	-	-	-	-	-	-	-	-	-	100	-	-	100	Icterohaemorrhagiae
335	S033	1.57	IR	0.191	IWR	IgG	100	-	100	200	-	-	-	-	-	200	-	-	-	-	-	-	200	-	-	-	-	-	-	100	-	100	-	400	400	200	400	Icterohaemorrhagiae
336	S034	1.44	IR	0.347	IWR	IgG	-	100	-	-	100	-	-	-	-	100	-	-	-	100	-	-	100	-	-	-	-	-	-	-	-	100	-	400	100	100	400	Icterohaemorrhagiae
342	S040	1.764	IR	0.096	INR	IgG	-	-	-	-	-	-	-	-	-	-	-	-	-	-	-	-	-	-	-	-	-	-	-	-	-	-	-	100	-	-	100	Icterohaemorrhagiae
343	S041	1.629	IR	0.464	IWR	IgG	-	-	-	-	-	-	-	-	-	-	-	-	-	-	-	-	-	-	-	-	-	-	-	-	-	-	-	-	-	-	NA	NA
348	S046	1.168	IR	0.306	IWR	IgG	-	100	100	-	-	-	-	-	-	100	100	-	-	-	-	-	100	-	-	-	-	-	-	100	-	-	-	100	100	100	100	Mix
349	S047	1.162	IR	0.243	IWR	IgG	100	100	100	100	-	-	100	-	-	100	-	-	100	-	-	100	100	-	100	-	-	-	-	100	-	100	-	100	100	100	100	Mix
350	S048	1.091	IR	0.246	IWR	IgG	-	-	-	-	-	-	-	-	-	100	-	-	-	100	-	-	100	-	-	-	-	-	-	-	100	100	-	100	100	100	100	Mix
354	S052	1.163	IR	0.516	IWR	IgG	-	100	-	100	-	-	100	-	-	-	-	-	-	100	-	-	100	-	-	-	-	-	-	-	100	-	-	100	100	100	100	Icterohaemorrhagiae
355	S053	2.843	IR	0.314	IWR	IgG	-	-	-	-	-	-	-	-	-	-	-	-	-	-	-	-	100	-	-	-	-	-	-	-	-	-	-	100	100	-	100	Mix
361	S059	1.538	IR	0.834	IWR	IgG	-	-	-	-	-	-	-	-	-	-	-	-	-	-	-	-	-	-	-	-	-	-	-	-	-	-	-	-	-	-	NA	NA
362	S060	1.287	IR	0.377	IWR	IgG	100	100	-	400	-	-	100	-	-	100	-	-	-	-	-	-	200	-	100	-	-	-	-	200	-	100	-	800	800	800	800	Icterohaemorrhagiae
363	S061	1.414	IR	0.872	IWR	IgG	-	-	-	400	-	-	200	-	-	-	-	-	-	200	-	-	200	-	-	-	-	-	-	-	-	-	-	800	400	100	800	Icterohaemorrhagiae
367	S065	1.481	IR	0.651	IWR	IgG	-	-	-	-	-	-	-	-	-	-	-	-	-	-	-	-	100	-	-	-	-	-	-	-	-	-	-	100	100	100	100	Mix
369	S067	1.558	IR	0.077	INR	IgG	-	-	-	-	-	-	-	-	-	-	-	-	-	-	-	-	100	-	-	-	-	-	-	-	-	-	-	200	400	100	400	Icterohaemorrhagiae
372	S070	2.922	IR	0.074	INR	IgG	-	-	-	-	-	-	-	-	-	-	-	-	-	-	-	-	100	-	-	-	-	-	-	-	-	-	-	100	100	-	100	Mix
389	S087	1.706	IR	0.842	IWR	IgG	-	-	-	-	-	-	-	-	-	-	-	-	-	-	-	-	100	-	-	-	-	-	-	-	-	-	-	100	100	100	100	Mix
478	UR046	1.925	IR	0.123	INR	IgG	100	-	-	-	-	-	100	100	-	-	-	-	100	-	-	100	100	-	100	-	-	100	-	100	-	100	-	100	100	100	100	Mix
484	UR052	1.431	IR	0.283	IWR	IgG	100	-	100	100	-	-	-	100	-	100	-	-	100	-	-	-	100	-	100	-	-	-	-	100	-	-	-	200	400	100	400	Icterohaemorrhagiae
486	UR054	1.337	IR	0.181	IWR	IgG	-	-	-	-	-	-	-	-	-	-	-	-	-	-	-	-	-	-	-	-	-	-	-	-	-	-	-	-	-	-	NA	NA
489	UR057	1.646	IR	0.607	IWR	IgG	-	-	-	-	-	-	-	-	-	-	-	-	-	-	-	-	100	-	-	-	-	-	-	-	-	-	-	100	100	-	100	Mix
491	UR059	1.032	IR	0.44	IWR	IgG	100	-	100	-	-	-	100	100	100	100	-	-	-	100	-	-	100	-	100	-	-	100	-	-	-	-	-	100	100	100	100	Mix
497	UR065	1.347	IR	0.405	IWR	IgG	-	-	-	-	-	-	-	-	-	-	-	-	-	-	-	-	-	-	-	-	-	-	-	-	-	-	-	-	-	-	NA	NA
498	UR066	1.217	IR	0.322	IWR	IgG	100	-	100	100	-	-	100	100	-	100	-	-	100	-	-	100	100	-	100	-	-	100	-	100	-	100	-	100	100	100	100	Mix
535	UR103	1.073	IR	0.119	INR	IgG	-	-	-	-	-	-	-	-	-	-	-	-	-	-	-	-	100	-	-	-	-	-	-	-	-	-	-	100	100	-	100	Mix
19	CY0019	2.821	IR	1.313	IR	IgG and IgM	100	-	100	-	-	-	100	-	-	100	-	-	-	-	100	-	100	-	-	-	-	-	-	-	100	-	-	100	100	100	100	Mix
30	CY0030	1.09	IR	1.332	IR	IgG and IgM	-	-	-	-	-	-	-	-	-	-	-	-	-	-	-	-	-	-	-	-	-	-	-	-	-	-	-	200	200	-	200	Icterohaemorrhagiae
351	S049	1.3	IR	1.111	IR	IgG and IgM	-	-	-	-	-	-	-	-	-	-	-	-	-	-	-	-	-	-	-	-	-	-	-	-	-	-	-	100	-	-	100	Icterohaemorrhagiae
353	S051	1.472	IR	2.992	IR	IgG and IgM	-	-	-	-	-	-	100	-	-	100	-	-	-	100	-	-	100	-	100	-	-	-	-	100	-	100	-	400	400	200	400	Icterohaemorrhagiae
358	S056	1.013	IR	1.192	IR	IgG and IgM	-	-	-	-	-	-	100	-	-	100	-	-	-	100	-	-	100	-	100	-	-	-	-	100	100	100	-	100	100	100	100	Mix
416	S114	1.279	IR	2.309	IR	IgG and IgM	-	-	-	-	-	-	-	-	-	-	-	-	-	-	-	-	-	-	-	-	-	-	-	-	-	-	-	100	100	-	100	Icterohaemorrhagiae
420	S118	2.912	IR	1.734	IR	IgG and IgM	-	-	-	-	-	-	-	-	-	-	-	-	-	-	-	-	-	-	-	-	-	-	-	-	-	-	-	100	100	-	100	Icterohaemorrhagiae
450	UR018	2.07	IR	1.077	IR	IgG and IgM	-	-	-	-	-	-	-	-	-	-	-	-	-	-	-	-	100	-	-	-	-	-	-	-	-	-	-	100	100	-	100	Mix
43	CY0043	0.657	IWR	1.227	IR	IgM	-	-	-	-	-	-	-	-	-	-	-	-	-	-	-	-	-	-	-	-	-	-	-	-	-	-	-	-	-	-	NA	NA
160	K23	0.926	IWR	2.306	IR	IgM	-	-	-	-	-	-	-	-	-	-	-	-	-	-	-	-	-	-	-	-	-	-	-	-	-	-	-	-	-	-	NA	NA
161	K24	0.945	IWR	3	IR	IgM	-	-	-	-	-	-	-	-	-	-	-	-	-	-	-	-	-	-	-	-	-	-	-	-	-	-	-	-	-	-	NA	NA
185	K48	0.774	IWR	1.058	IR	IgM	-	100	100	-	-	-	-	-	-	-	-	-	-	-	-	-	100	-	-	100	-	-	-	100	-	-	-	100	100	-	100	Mix
193	K56	0.612	IWR	1.431	IR	IgM	-	-	-	-	-	-	-	-	-	-	-	-	-	-	-	-	-	-	-	-	-	-	-	-	-	-	-	-	-	-	NA	NA
224	M027	0.792	IWR	1.014	IR	IgM	100	-	100	100	-	-	-	100	-	-	100	-	-	-	-	100	100	-	100	-	-	-	-	100	-	100	-	400	200	100	200	Icterohaemorrhagiae
245	M048	0.269	IWR	1.745	IR	IgM	-	-	-	-	-	-	-	-	-	-	-	-	-	-	-	-	-	-	-	-	-	-	-	-	-	-	-	-	-	-	NA	NA
359	S057	0.755	IWR	1.05	IR	IgM	-	-	-	-	-	-	-	-	-	-	-	-	-	-	-	-	-	-	-	-	-	-	-	-	-	-	-	-	-	-	NA	NA
365	S063	0.846	IWR	1.275	IR	IgM	-	-	-	-	-	-	-	-	-	-	-	-	-	-	-	-	100	-	-	-	-	-	-	-	-	-	-	100	100	-	100	Mix
397	S095	0.519	IWR	1.057	IR	IgM	-	-	-	-	-	-	200	-	-	-	-	-	-	-	-	-	200	-	-	-	-	-	-	200	-	-	-	400	200	100	400	Icterohaemorrhagiae
445	UR013	0.153	IWR	1.038	IR	IgM	-	-	-	-	-	-	-	-	-	-	-	-	-	-	-	-	100	-	-	-	-	-	-	-	-	-	-	100	100	-	100	Mix

## Sheet: Probable IgM and IgG
NO	SAMPLE CODE	OD IgG	Result IgG	OD IgM	Result IgM	Djasiman	Javanica	Louisiana	Panama	Semaranga (Patoc)	Sejroe (Hardjo)	Tarassovi (Tarassovi)	Ballum (Castellonis)	Bataviae	Sejroe (Wolffi)	Pyrogenes	Ballum (Ballum)	Pomona	Celledoni	Autumnalis	Canicola	Cynopteri	Grippotyphosa	Hebdomadis	Mini (Mini)	Shermani	Australis (Bratislava)	Manhao	Ranarum	Tarassovi (Malaysia)	Pyrogenes (Manilae)	Mini (Mayotensis)	Icterohaemorrhagiae (M20)	Icterohaemorrhagiae (L1-130)	Icterohaemorrhagiae (RgA)	Maximun titer	Presumptive serogorup of infection
2	CY0002	0.763	IWR	0.307	IWR	-	-	-	-	-	-	-	-	-	-	-	-	-	-	-	-	-	-	-	-	-	-	-	-	-	-	-	-	-	-	NA	NA
16	CY0016	0.76	IWR	0.182	IWR	-	-	-	-	-	-	-	-	-	-	-	-	-	-	-	-	-	-	-	-	-	-	-	-	-	-	-	-	-	-	NA	NA
20	CY0020	0.713	IWR	0.157	IWR	-	-	-	-	-	-	-	-	-	-	-	-	-	-	-	-	-	-	-	-	-	-	-	-	-	-	-	100	100	-	100	Icterohaemorrhagiae
25	CY0025	0.88	IWR	0.519	IWR	-	-	-	-	-	-	-	-	-	-	-	-	-	-	-	-	-	-	-	-	-	-	-	-	-	-	-	-	-	-	NA	NA
32	CY0032	0.612	IWR	0.377	IWR	-	-	-	-	-	-	-	-	-	-	-	-	-	-	-	-	-	-	-	-	-	-	-	-	-	-	-	-	-	-	NA	NA
36	CY0036	0.937	IWR	0.73	IWR	-	-	-	-	-	-	-	-	-	-	-	-	-	-	-	-	-	-	-	-	-	-	-	-	-	-	-	-	-	-	NA	NA
37	CY0037	0.423	IWR	0.3	IWR	-	-	-	-	-	-	-	-	-	-	-	-	-	-	-	-	-	-	-	-	-	-	-	-	-	-	-	-	-	-	NA	NA
102	CY0102	0.475	IWR	0.27	IWR	-	-	100	-	-	-	-	100	-	-	-	-	-	-	-	-	100	-	100	-	-	-	-	-	-	-	-	100	100	100	100	Mix
113	CY0113	0.709	IWR	0.178	IWR	-	-	-	-	-	-	-	-	-	-	-	-	-	-	-	-	-	-	-	-	-	-	-	-	-	-	-	-	-	-	NA	NA
118	CY0118	0.495	IWR	0.834	IWR	-	-	-	-	-	-	-	-	-	-	-	-	-	-	-	-	-	-	-	-	-	-	-	-	-	-	-	-	-	-	NA	NA
126	EAVK07	0.169	IWR	0.288	IWR	-	-	100	-	-	-	-	100	-	-	-	100	-	-	100	-	100	-	100	-	-	100	-	-	-	-	-	100	100	100	100	Mix
127	EAVK08	0.217	IWR	0.669	IWR	-	-	-	-	-	-	-	-	-	-	-	-	-	-	-	-	-	-	-	-	-	-	-	-	-	-	-	-	-	-	NA	NA
131	EAVK12	0.377	IWR	0.181	IWR	-	-	-	-	-	-	-	-	-	-	-	-	-	-	-	-	-	-	-	-	-	-	-	-	-	-	-	-	-	-	NA	NA
132	EAVK13	0.521	IWR	0.355	IWR	-	-	-	-	-	-	-	-	-	-	-	-	-	-	-	-	-	-	-	-	-	-	-	-	-	-	-	100	100	-	100	Icterohaemorrhagiae
142	K05	0.972	IWR	0.351	IWR	100	-	100	-	-	-	-	100	-	-	-	100	-	-	100	-	100	-	100	-	-	100	-	-	-	-	-	100	100	100	100	Mix
143	K06	0.298	IWR	0.278	IWR	-	-	-	-	-	-	-	-	-	-	-	-	-	-	-	-	-	-	-	-	-	-	-	-	-	-	-	-	-	-	NA	NA
146	K09	0.347	IWR	0.439	IWR	-	-	-	-	-	-	-	-	-	-	-	-	-	-	-	-	-	-	-	-	-	-	-	-	-	-	-	-	-	-	NA	NA
147	K10	0.221	IWR	0.756	IWR	-	-	-	-	-	-	-	-	-	-	-	-	-	-	-	-	-	-	-	-	-	-	-	-	-	-	-	100	100	-	100	Icterohaemorrhagiae
148	K11	0.405	IWR	0.346	IWR	-	-	-	-	-	-	-	-	-	-	-	-	-	-	-	-	-	-	-	-	-	-	-	-	-	-	-	-	-	-	NA	NA
149	K12	0.39	IWR	0.6	IWR	-	-	-	-	-	-	-	-	-	-	-	-	-	-	-	-	-	-	-	-	-	-	-	-	-	-	-	-	-	-	NA	NA
152	K15	0.278	IWR	0.471	IWR	100	-	100	-	-	100	-	100	-	-	-	100	-	-	100	-	200	-	100	-	100	100	-	-	-	-	-	200	100	100	200	Mix
155	K18	0.284	IWR	0.921	IWR	-	-	-	-	-	-	-	-	-	-	-	-	-	-	-	-	-	-	-	-	-	-	-	-	-	-	-	-	-	-	NA	NA
163	K26	0.169	IWR	0.403	IWR	-	-	-	-	-	-	-	-	-	-	-	-	-	-	-	-	-	-	-	-	-	-	-	-	-	-	-	-	-	-	NA	NA
166	K29	0.219	IWR	0.467	IWR	-	-	-	-	-	-	-	-	-	-	-	-	-	-	-	-	-	-	-	-	-	-	-	-	-	-	-	-	-	-	NA	NA
167	K30	0.207	IWR	0.921	IWR	-	-	100	-	-	-	-	100	-	-	-	-	-	-	-	-	100	-	100	-	-	-	-	-	-	-	-	100	100	100	100	Mix
168	K31	0.471	IWR	0.489	IWR	-	-	-	-	-	-	-	-	-	-	-	-	-	-	-	-	-	-	-	-	-	-	-	-	-	-	-	100	-	-	100	Icterohaemorrhagiae
174	K37	0.153	IWR	0.227	IWR	-	-	-	-	-	-	-	-	-	-	-	-	-	-	-	-	-	-	-	-	-	-	-	-	-	-	-	-	-	-	NA	NA
180	K43	0.537	IWR	0.25	IWR	-	-	100	-	-	-	-	100	-	-	-	-	-	-	-	-	100	-	100	-	-	-	-	-	-	-	-	100	100	100	100	Mix
181	K44	0.287	IWR	0.423	IWR	-	-	-	-	-	-	-	-	-	-	-	-	-	-	-	-	-	-	-	-	-	-	-	-	-	-	-	-	-	-	NA	NA
184	K47	0.297	IWR	0.752	IWR	-	-	100	-	-	-	-	100	-	-	-	-	-	-	-	-	100	-	100	-	-	-	-	-	-	-	-	100	100	100	100	Mix
186	K49	0.444	IWR	0.37	IWR	-	-	-	-	-	-	-	-	-	-	-	-	-	-	-	-	-	-	-	-	-	-	-	-	-	-	-	-	-	-	NA	NA
189	K52	0.592	IWR	0.876	IWR
194	K57	0.453	IWR	0.161	IWR	-	-	-	-	-	-	-	-	-	-	-	-	-	-	-	-	-	-	-	-	-	-	-	-	-	-	-	-	-	-	NA	NA
200	M003	0.428	IWR	0.55	IWR	-	-	-	-	-	-	-	-	-	-	-	-	-	-	-	-	100	-	-	-	-	-	-	-	-	-	-	100	100	-	100	Mix
205	M008	0.724	IWR	0.438	IWR	-	-	-	-	-	-	-	-	-	-	-	-	-	-	-	-	-	-	-	-	-	-	-	-	-	-	-	-	-	-	NA	NA
208	M011	0.522	IWR	0.252	IWR	-	-	-	-	-	-	-	-	-	-	-	-	-	-	-	-	-	-	-	-	-	-	-	-	-	-	-	100	200	-	200	Icterohaemorrhagiae
209	M012	0.968	IWR	0.569	IWR	-	-	-	-	-	-	-	-	-	-	-	-	-	-	-	-	-	-	-	-	-	-	-	-	-	-	-	100	-	-	100	Icterohaemorrhagiae
210	M013	0.344	IWR	0.296	IWR	-	-	-	-	-	-	-	-	-	-	-	-	-	-	-	-	-	-	-	-	-	-	-	-	-	-	-	-	-	-	NA	NA
211	M014	0.404	IWR	0.303	IWR	100	-	100	-	-	-	100	100	-	-	-	-	-	100	100	100	100	100	100	100		100	100	100	100	100	-	100	100	100	100	Mix
212	M015	0.541	IWR	0.767	IWR	-	-	-	-	-	-	-	-	-	-	-	-	-	-	-	-	-	-	-	-	-	-	-	-	-	-	-	-	-	-	NA	NA
213	M016	0.706	IWR	0.493	IWR	-	-	-	-	-	-	-	-	-	-	-	-	-	-	-	-	-	-	-	-	-	-	-	-	-	-	-	-	-	-	NA	NA
214	M017	0.599	IWR	0.186	IWR	-	-	-	-	-	-	-	-	-	-	-	-	-	-	-	-	-	-	-	-	-	-	-	-	-	-	-	-	-	-	NA	NA
220	M023	0.48	IWR	0.45	IWR	-	-	-	-	-	-	-	-	-	-	-	-	-	-	-	-	-	-	-	-	-	-	-	-	-	-	-	-	-	-	NA	NA
223	M026	0.417	IWR	0.271	IWR	-	-	-	-	-	-	-	-	-	-	-	-	-	-	-	-	-	-	-	-	-	-	-	-	-	-	-	-	-	-	NA	NA
234	M037	0.833	IWR	0.687	IWR	-	-	-	-	-	-	-	-	-	-	-	-	-	-	-	-	-	-	-	-	-	-	-	-	-	-	-	-	-	-	NA	NA
238	M041	0.346	IWR	0.28	IWR	-	-	-	-	-	-	-	-	-	-	-	-	-	-	-	-	-	-	-	-	-	-	-	-	-	-	-	100	-	-	100	Icterohaemorrhagiae
242	M045	0.495	IWR	0.931	IWR	-	-	-	-	-	-	-	-	-	-	-	-	-	-	-	-	-	-	-	-	-	-	-	-	-	-	-	-	-	-	NA	NA
251	M054	0.537	IWR	0.264	IWR	-	-	-	-	-	-	-	-	-	-	-	-	-	-	-	-	100	-	-	100	-	-	-	-	-	-	-	200	100	-	200	Icterohaemorrhagiae
252	M055	0.87	IWR	0.326	IWR	-	-	-	-	-	-	-	-	-	-	-	-	-	-	-	-	-	-	-	-	-	-	-	-	-	-	-	-	-	-	NA	NA
254	M057	0.546	IWR	0.283	IWR	-	-	-	-	-	-	-	-	-	-	-	-	-	-	-	-	-	-	-	-	-	-	-	-	-	-	-	-	-	-	NA	NA
261	R003	0.478	IWR	0.183	IWR	-	-	-	-	-	-	-	-	-	-	-	-	-	-	-	-	-	-	-	-	-	-	-	-	-	-	-	-	-	-	NA	NA
262	R004	0.607	IWR	0.192	IWR	-	-	-	-	-	-	-	-	-	-	-	-	-	-	-	-	-	-	-	-	-	-	-	-	-	-	-	-	-	-	NA	NA
263	R005	0.247	IWR	0.224	IWR	-	-	-	-	-	-	-	-	-	-	-	-	-	-	-	-	-	-	-	-	-	-	-	-	-	-	-	-	-	-	NA	NA
266	R008	0.203	IWR	0.545	IWR	-	-	-	-	-	-	-	-	-	-	-	-	-	-	-	-	-	-	-	-	-	-	-	-	-	-	-	-	-	-	NA	NA
267	R009	0.601	IWR	0.863	IWR	-	-	-	-	-	-	-	-	-	-	-	-	-	-	-	-	-	-	-	-	-	-	-	-	-	-	-	-	-	-	NA	NA
273	R015	0.705	IWR	0.257	IWR	-	-	-	-	-	-	-	-	-	-	-	-	-	-	-	-	-	-	-	-	-	-	-	-	-	-	-	200	200	-	200	Icterohaemorrhagiae
278	R020	0.302	IWR	0.373	IWR	-	-	-	-	-	-	-	-	-	-	-	-	-	-	-	-	-	-	-	-	-	-	-	-	-	-	-	-	-	-	NA	NA
282	R024	0.223	IWR	0.206	IWR	-	-	-	-	-	-	-	-	-	-	-	-	-	-	-	-	-	-	-	-	-	-	-	-	-	-	-	-	-	-	NA	NA
291	R033	0.42	IWR	0.208	IWR	-	-	-	-	-	-	-	-	-	-	-	-	-	-	-	-	-	-	-	-	-	-	-	-	-	-	-	-	-	-	NA	NA
295	R037	0.404	IWR	0.733	IWR	100	-	100	100	100	-	100	-	100	100	-	-	100	-	-	100	100	100	100	100	-	-	-	-	-	100	-	100	100	100	100	Mix
296	R038	0.67	IWR	0.488	IWR	-	-	-	-	-	-	-	-	-	-	-	-	-	-	-	-	-	-	-	-	-	-	-	-	-	-	-	-	-	-	NA	NA
301	R043	0.175	IWR	0.172	IWR	100	-	100	100	100	-	-	-	100	100	-	-	100	-	-	100	100	100	100	100	-	-	-	-	-	100	-	100	100	100	100	Mix
302	R044	0.682	IWR	0.589	IWR	-	-	-	-	-	-	-	-	-	-	-	-	-	-	-	-	-	-	-	-	-	-	-	-	-	-	-	-	-	-	NA	NA
305	S003	0.35	IWR	0.267	IWR	-	-	-	-	-	-	-	-	-	-	-	-	-	-	-	-	-	-	-	-	-	-	-	-	-	-	-	-	-	-	NA	NA
309	S007	0.409	IWR	0.307	IWR	-	-	-	-	-	-	-	-	-	-	-	-	-	-	-	-	100	-	-	-	-	-	-	-	-	-	-	-	100	-	100	Mix
313	S011	0.397	IWR	0.408	IWR	-	-	-	-	-	-	-	-	-	-	-	-	-	-	-	-	-	-	-	-	-	-	-	-	-	-	-	-	-	-	NA	NA
316	S014	0.246	IWR	0.217	IWR	-	-	-	-	-	-	-	-	-	-	-	-	-	-	-	-	-	-	-	-	-	-	-	-	-	-	-	-	-	-	NA	NA
317	S015	0.374	IWR	0.975	IWR	-	-	-	-	-	-	-	-	-	-	-	-	-	-	-	-	-	-	-	-	-	-	-	-	-	-	-	-	-	-	NA	NA
320	S018	0.473	IWR	0.203	IWR	-	-	-	-	-	-	-	-	-	-	-	-	-	-	-	-	-	-	-	-	-	-	-	-	-	-	-	-	-	-	NA	NA
322	S020	0.213	IWR	0.253	IWR	-	-	-	-	-	-	-	-	-	-	-	-	-	-	-	-	-	-	-	-	-	-	-	-	-	-	-	-	-	-	NA	NA
330	S028	0.586	IWR	0.587	IWR	-	-	-	-	-	-	-	-	-	-	-	-	-	-	-	-	-	-	-	-	-	-	-	-	-	-	-	-	-	-	NA	NA
331	S029	0.43	IWR	0.174	IWR	-	-	-	-	-	-	-	-	-	-	-	-	-	-	-	-	-	-	-	-	-	-	-	-	-	-	-	-	-	-	NA	NA
338	S036	0.437	IWR	0.842	IWR	-	-	-	-	-	-	-	-	-	-	-	-	-	-	-	-	-	-	-	-	-	-	-	-	-	-	-	100	100	-	100	Icterohaemorrhagiae
340	S038	0.38	IWR	0.152	IWR	-	-	-	-	-	-	-	-	-	-	-	-	-	-	-	-	-	-	-	-	-	-	-	-	-	-	-	-	-	-	NA	NA
344	S042	0.943	IWR	0.425	IWR	-	-	-	-	-	-	-	-	-	-	-	-	-	-	-	-	-	-	-	-	-	-	-	-	-	-	-	-	-	-	NA	NA
345	S043	0.752	IWR	0.843	IWR	-	-	-	-	-	-	-	-	-	-	-	-	-	-	-	-	-	-	-	-	-	-	-	-	-	-	-	-	-	-	NA	NA
356	S054	0.682	IWR	0.763	IWR	100	-	100	100	100	100	-	100	100	100	100	-	100	100	100	100	-	100	100	100	100	-	100	100	100	100	-	100	100	100	100	Mix
368	S066	0.869	IWR	0.642	IWR	-	-	-	-	-	-	-	-	-	-	-	-	-	-	-	-	-	-	-	-	-	-	-	-	-	-	-	-	-	-	NA	NA
376	S074	0.317	IWR	0.194	IWR	-	-	-	-	-	-	-	-	-	-	-	-	-	-	-	-	-	-	-	-	-	-	-	-	-	-	-	-	-	-	NA	NA
377	S075	0.541	IWR	0.605	IWR	-	-	-	-	-	-	-	-	-	-	-	-	-	-	-	-	-	-	-	-	-	-	-	-	-	-	-	-	-	-	NA	NA
378	S076	0.631	IWR	0.719	IWR	-	-	-	-	-	-	-	-	-	-	-	-	-	-	-	-	-	-	-	-	-	-	-	-	-	-	-	-	-	-	NA	NA
379	S077	0.331	IWR	0.494	IWR	-	-	-	-	-	-	-	-	-	-	-	-	-	-	-	-	-	-	-	-	-	-	-	-	-	-	-	100	100	-	100	Icterohaemorrhagiae
382	S080	0.626	IWR	0.29	IWR	-	-	-	-	-	-	-	-	-	-	-	-	-	-	-	-	-	-	-	-	-	-	-	-	-	-	-	-	-	-	NA	NA
384	S082	0.403	IWR	0.873	IWR	-	-	-	-	-	-	-	-	-	-	-	-	-	-	-	-	-	-	-	-	-	-	-	-	-	-	-	-	-	-	NA	NA
386	S084	0.455	IWR	0.61	IWR	-	-	-	-	-	-	-	-	-	-	-	-	-	-	-	-	-	-	-	-	-	-	-	-	-	-	-	-	-	-	NA	NA
387	S085	0.425	IWR	0.522	IWR	-	-	-	-	-	-	-	-	-	-	-	-	-	-	-	-	-	-	-	-	-	-	-	-	-	-	-	-	-	-	NA	NA
388	S086	0.276	IWR	0.175	IWR	-	-	-	-	-	-	-	-	-	-	-	-	-	-	-	-	-	-	-	-	-	-	-	-	-	-	-	-	-	-	NA	NA
396	S094	0.223	IWR	0.332	IWR	-	-	-	-	-	-	-	-	-	-	-	-	-	-	-	-	-	-	-	-	-	-	-	-	-	-	-	-	-	-	NA	NA
398	S096	0.543	IWR	0.365	IWR	-	-	-	-	-	-	-	-	-	-	-	-	-	-	-	-	-	-	-	-	-	-	-	-	-	-	-	-	-	-	NA	NA
399	S097	0.72	IWR	0.231	IWR	-	-	-	-	-	-	-	-	-	-	-	-	-	-	-	-	-	-	-	-	-	-	-	-	-	-	-	-	-	-	NA	NA
400	S098	0.351	IWR	0.956	IWR	-	-	-	-	-	-	-	-	-	-	-	-	-	-	-	-	-	-	-	-	-	-	-	-	-	-	-	-	-	-	NA	NA
404	S102	0.274	IWR	0.163	IWR	-	-	-	-	-	-	-	-	-	-	-	-	-	-	-	-	100	-	-	-	-	-	-	-	-	-	-	100	100	100	100	Mix
405	S103	0.342	IWR	0.426	IWR	-	-	-	-	-	-	-	-	-	-	-	-	-	-	-	-	-	-	-	-	-	-	-	-	-	-	-	-	-	-	NA	NA
406	S104	0.328	IWR	0.301	IWR	-	-	-	-	100	-	-	-	-	-	100	-	-	100	-	-	100	100	100	-	-	-	100	-	-	-	-	100	100	100	100	Mix
407	S105	0.259	IWR	0.366	IWR	-	-	-	-	-	-	-	-	-	-	-	-	-	-	-	-	-	-	-	-	-	-	-	-	-	-	-	-	-	-	NA	NA
415	S113	0.441	IWR	0.476	IWR	-	-	-	-	-	-	-	-	-	-	-	-	-	-	-	-	-	-	-	-	-	-	-	-	-	-	-	-	-	-	NA	NA
417	S115	0.888	IWR	0.368	IWR	-	-	-	-	-	-	-	-	-	-	-	-	-	-	-	-	-	-	-	-	-	-	-	-	-	-	-	100	100	-	100	Icterohaemorrhagiae
437	UR005	0.255	IWR	0.295	IWR	-	-	-	-	-	-	-	-	-	-	-	-	-	-	-	-	-	-	-	-	-	-	-	-	-	-	-	200	100	-	200	Icterohaemorrhagiae
439	UR007	0.442	IWR	0.269	IWR	-	-	-	-	-	-	-	-	-	-	-	-	-	-	-	-	-	-	-	-	-	-	-	-	-	-	-	-	-	-	NA	NA
441	UR009	0.254	IWR	0.664	IWR	-	-	-	-	-	-	-	-	-	-	-	-	-	-	-	-	-	-	-	-	-	-	-	-	-	-	-	-	-	-	NA	NA
448	UR016	0.557	IWR	0.344	IWR	-	-	-	-	-	-	-	-	-	-	-	-	-	-	-	-	-	-	-	-	-	-	-	-	-	-	-	-	-	-	NA	NA
449	UR017	0.83	IWR	0.308	IWR	-	-	-	-	-	-	-	-	-	-	-	-	-	-	-	-	-	-	-	-	-	-	-	-	-	-	-	100	100	-	100	Icterohaemorrhagiae
464	UR032	0.206	IWR	0.305	IWR	-	-	-	-	-	-	-	-	-	-	-	-	-	-	-	-	-	-	-	-	-	-	-	-	-	-	-	-	-	-	NA	NA
480	UR048	0.402	IWR	0.155	IWR	-	-	-	-	-	-	-	-	-	-	-	-	-	-	-	-	-	-	-	-	-	-	-	-	-	-	-	-	-	-	NA	NA
481	UR049	0.548	IWR	0.31	IWR	-	-	-	-	-	-	-	-	-	-	-	-	-	-	-	-	-	-	-	-	-	-	-	-	-	-	-	-	-	-	NA	NA
482	UR050	0.459	IWR	0.345	IWR	-	-	-	-	-	-	-	-	-	-	-	-	-	-	-	-	-	-	-	-	-	-	-	-	-	-	-	-	-	-	NA	NA
483	UR051	0.542	IWR	0.558	IWR	-	-	-	-	-	-	-	-	-	-	-	-	-	-	-	-	-	-	-	-	-	-	-	-	-	-	-	-	-	-	NA	NA
485	UR053	0.609	IWR	0.214	IWR	-	-	-	100	-	-	100	-	-	-	100	-	-	-	100	-	100	-	100	-	-	-	100	-	-	-	100	100	100	100	100	Mix
487	UR055	0.257	IWR	0.291	IWR	-	-	-	-	-	-	-	-	-	-	-	-	-	-	-	-	-	-	-	-	-	-	-	-	-	-	-	-	-	-	NA	NA
490	UR058	0.77	IWR	0.512	IWR	-	-	-	-	-	-	-	-	-	-	-	-	-	-	-	-	-	-	-	-	-	-	-	-	-	-	-	-	-	-	NA	NA
504	UR072	0.282	IWR	0.154	IWR	-	-	-	-	-	-	-	-	-	-	-	-	-	-	-	-	-	-	-	-	-	-	-	-	-	-	-	-	-	-	NA	NA
507	UR075	0.611	IWR	0.204	IWR	100	-	-	100	-	-	100	-	100	-	-	-	100	-	100	100	100	-	100	-	100	-	-	-	-	100	100	200	200	100	200	Icterohaemorrhagiae
515	UR083	0.256	IWR	0.305	IWR	-	-	-	-	-	-	-	-	-	-	-	-	-	-	-	-	-	-	-	-	-	-	-	-	-	-	-	-	-	-	NA	NA
519	UR087	0.248	IWR	0.271	IWR	-	-	-	-	-	-	-	-	-	-	-	-	-	-	-	-	-	-	-	-	-	-	-	-	-	-	-	200	200	100	200	Icterohaemorrhagiae
522	UR090	0.44	IWR	0.372	IWR	-	-	-	-	-	-	-	-	-	-	-	-	-	-	-	-	-	-	-	-	-	-	-	-	-	-	-	-	-	-	NA	NA
528	UR096	0.366	IWR	0.166	IWR	-	-	-	-	-	-	-	-	-	-	-	-	-	-	-	-	-	-	-	-	-	-	-	-	-	-	-	-	-	-	NA	NA
529	UR097	0.51	IWR	0.434	IWR	-	-	-	-	-	-	-	-	-	-	-	-	-	-	-	-	-	-	-	-	-	-	-	-	-	-	-	-	-	-	NA	NA
530	UR098	0.422	IWR	0.613	IWR	-	-	-	-	-	-	-	-	-	-	-	-	-	-	-	-	-	-	-	-	-	-	-	-	-	-	-	100	100	-	100	Icterohaemorrhagiae
531	UR099	0.291	IWR	0.251	IWR	-	-	-	-	-	-	-	-	-	-	-	-	-	-	-	-	-	-	-	-	-	-	-	-	-	-	-	-	-	-	NA	NA
537	UR105	0.267	IWR	0.413	IWR	-	-	-	-	-	-	-	-	-	-	-	-	-	-	-	-	-	-	-	-	-	-	-	-	-	-	-	-	-	-	NA	NA
538	UR106	0.389	IWR	0.535	IWR	-	-	-	-	-	-	-	-	-	-	-	-	-	-	-	-	-	-	-	-	-	-	-	-	-	-	-	-	-	-	NA	NA
12	CY0012	0.562	IWR	0.283	IWR
13	CY0013	0.846	IWR	0.377	IWR
96	CY0096	0.877	IWR	0.498	IWR
97	CY0097	0.452	IWR	0.365	IWR
99	CY0099	0.447	IWR	0.194	IWR
100	CY0100	0.749	IWR	0.402	IWR
103	CY0103	0.336	IWR	0.266	IWR
105	CY0105	0.461	IWR	0.316	IWR
109	CY0109	0.423	IWR	0.295	IWR
114	CY0114	0.782	IWR	0.181	IWR
116	CY0116	0.509	IWR	0.366	IWR
117	CY0117	0.195	IWR	0.317	IWR
121	EAVK02	0.65	IWR	0.241	IWR
123	EAVK04	0.865	IWR	0.382	IWR
124	EAVK05	0.242	IWR	0.61	IWR
125	EAVK06	0.261	IWR	0.375	IWR
133	EAVK14	0.966	IWR	0.569	IWR
135	EAVK16	0.503	IWR	0.597	IWR
136	EAVK17	0.497	IWR	0.459	IWR
140	K03	0.541	IWR	0.589	IWR
141	K04	0.458	IWR	0.461	IWR
150	K13	0.163	IWR	0.22	IWR
151	K14	0.226	IWR	0.465	IWR
157	K20	0.245	IWR	0.392	IWR
158	K21	0.381	IWR	0.869	IWR
159	K22	0.696	IWR	0.174	IWR
162	K25	0.545	IWR	0.454	IWR
164	K27	0.335	IWR	0.362	IWR
165	K28	0.427	IWR	0.6	IWR
169	K32	0.432	IWR	0.541	IWR
171	K34	0.631	IWR	0.567	IWR
172	K35	0.33	IWR	0.161	IWR
176	K39	0.764	IWR	0.158	IWR
177	K40	0.827	IWR	0.893	IWR
179	K42	0.278	IWR	0.163	IWR
182	K45	0.184	IWR	0.337	IWR
183	K46	0.233	IWR	0.445	IWR
187	K50	0.376	IWR	0.983	IWR
188	K51	0.443	IWR	0.289	IWR
191	K54	0.261	IWR	0.786	IWR
196	K59	0.322	IWR	0.369	IWR
197	K60	0.167	IWR	0.898	IWR
201	M004	0.53	IWR	0.69	IWR
202	M005	0.536	IWR	0.652	IWR
203	M006	0.287	IWR	0.442	IWR
204	M007	0.888	IWR	0.919	IWR
215	M018	0.943	IWR	0.56	IWR
217	M020	0.824	IWR	0.571	IWR
218	M021	0.498	IWR	0.499	IWR
219	M022	0.422	IWR	0.614	IWR
225	M028	0.242	IWR	0.625	IWR
226	M029	0.548	IWR	0.222	IWR
227	M030	0.285	IWR	0.484	IWR
229	M032	0.666	IWR	0.501	IWR
230	M033	0.396	IWR	0.367	IWR
231	M034	0.232	IWR	0.205	IWR
232	M035	0.396	IWR	0.399	IWR
235	M038	0.273	IWR	0.436	IWR
236	M039	0.582	IWR	0.691	IWR
237	M040	0.166	IWR	0.183	IWR
239	M042	0.372	IWR	0.64	IWR
240	M043	0.559	IWR	0.876	IWR
241	M044	0.48	IWR	0.499	IWR
243	M046	0.237	IWR	0.319	IWR
244	M047	0.541	IWR	0.852	IWR
249	M052	0.255	IWR	0.639	IWR
250	M053	0.171	IWR	0.471	IWR
253	M056	0.397	IWR	0.232	IWR
255	M058	0.399	IWR	0.234	IWR
256	M059	0.196	IWR	0.237	IWR
257	M060	0.286	IWR	0.316	IWR
258	M061	0.373	IWR	0.339	IWR
268	R010	0.294	IWR	0.173	IWR
272	R014	0.256	IWR	0.628	IWR
276	R018	0.818	IWR	0.294	IWR
277	R019	0.464	IWR	0.187	IWR
279	R021	0.345	IWR	0.227	IWR
280	R022	0.809	IWR	0.301	IWR
281	R023	0.593	IWR	0.302	IWR
283	R025	0.519	IWR	0.481	IWR
288	R030	0.385	IWR	0.242	IWR
297	R039	0.929	IWR	0.208	IWR
298	R040	0.541	IWR	0.273	IWR
299	R041	0.589	IWR	0.475	IWR
318	S016	0.273	IWR	0.283	IWR
319	S017	0.465	IWR	0.31	IWR
324	S022	0.644	IWR	0.211	IWR
326	S024	0.569	IWR	0.942	IWR
327	S025	0.883	IWR	0.362	IWR
328	S026	0.659	IWR	0.236	IWR
332	S030	0.497	IWR	0.295	IWR
334	S032	0.414	IWR	0.378	IWR
346	S044	0.818	IWR	0.495	IWR
347	S045	0.366	IWR	0.335	IWR
357	S055	0.713	IWR	0.611	IWR
364	S062	0.818	IWR	0.536	IWR
366	S064	0.348	IWR	0.538	IWR
370	S068	0.446	IWR	0.987	IWR
371	S069	0.446	IWR	0.555	IWR
374	S072	0.757	IWR	0.598	IWR
375	S073	0.556	IWR	0.314	IWR
391	S089	0.222	IWR	0.23	IWR
393	S091	0.6	IWR	0.79	IWR
395	S093	0.302	IWR	0.46	IWR
401	S099	0.25	IWR	0.438	IWR
402	S100	0.279	IWR	0.454	IWR
403	S101	0.18	IWR	0.22	IWR
410	S108	0.989	IWR	0.399	IWR
411	S109	0.215	IWR	0.201	IWR
412	S110	0.495	IWR	0.474	IWR
413	S111	0.187	IWR	0.656	IWR
414	S112	0.253	IWR	0.394	IWR
422	S120	0.243	IWR	0.286	IWR
423	S121	0.243	IWR	0.56	IWR
424	S122	0.486	IWR	0.29	IWR
425	S123	0.152	IWR	0.909	IWR
426	S124	0.44	IWR	0.326	IWR
429	S127	0.29	IWR	0.345	IWR
432	S130	0.417	IWR	0.897	IWR
433	UR001	0.45	IWR	0.195	IWR
434	UR002	0.846	IWR	0.741	IWR
442	UR010	0.252	IWR	0.556	IWR
443	UR011	0.446	IWR	0.696	IWR
444	UR012	0.335	IWR	0.287	IWR
451	UR019	0.822	IWR	0.365	IWR
452	UR020	0.178	IWR	0.447	IWR
457	UR025	0.153	IWR	0.385	IWR
459	UR027	0.567	IWR	0.272	IWR
462	UR030	0.164	IWR	0.254	IWR
466	UR034	0.262	IWR	0.615	IWR
467	UR035	0.442	IWR	0.471	IWR
469	UR037	0.444	IWR	0.269	IWR
470	UR038	0.981	IWR	0.155	IWR
472	UR040	0.941	IWR	0.423	IWR
473	UR041	0.936	IWR	0.981	IWR
474	UR042	0.53	IWR	0.224	IWR
475	UR043	0.37	IWR	0.204	IWR
477	UR045	0.401	IWR	0.46	IWR
492	UR060	0.229	IWR	0.227	IWR
496	UR064	0.638	IWR	0.498	IWR
499	UR067	0.777	IWR	0.218	IWR
500	UR068	0.522	IWR	0.167	IWR
505	UR073	0.434	IWR	0.447	IWR
506	UR074	0.251	IWR	0.308	IWR
508	UR076	0.888	IWR	0.363	IWR
511	UR079	0.289	IWR	0.258	IWR
513	UR081	0.793	IWR	0.302	IWR
514	UR082	0.212	IWR	0.38	IWR
516	UR084	0.514	IWR	0.205	IWR
521	UR089	0.395	IWR	0.586	IWR
523	UR091	0.482	IWR	0.235	IWR
524	UR092	0.354	IWR	0.196	IWR
527	UR095	0.503	IWR	0.212	IWR
532	UR100	0.189	IWR	0.387	IWR
533	UR101	0.536	IWR	0.25	IWR
539	UR107	0.937	IWR	0.476	IWR
540	UR108	0.198	IWR	0.393	IWR

## Sheet: Probable IgM
NO	SAMPLE CODE	O.D IgG	Result IgG	O.D IgM	Result IgM	Ig Negative	Djasiman	Javanica	Louisiana	Panama	Semaranga (Patoc)	Sejroe (Hardjo)	Tarassovi (Tarassovi)	Ballum (Castellonis)	Bataviae	Sejroe (Wolffi)	Pyrogenes	Ballum (Ballum)	Pomona	Celledoni	Autumnalis	Canicola	Cynopteri	Grippotyphosa	Hebdomadis	Mini (Mini)	Shermani	Australis (Bratislava)	Manhao	Ranarum	Tarassovi (Malaysia)	Pyrogenes (Manilae)	Mini (Mayotensis)	Icterohaemorrhagiae (M20)	Icterohaemorrhagiae (L1-130)	Icterohaemorrhagiae (RgA)	Maximun titer	Presumptive serogorup of infection
120	EAVK01	0.075	INR	0.19	IWR	IgG	-	-	-	-	-	-	-	-	-	-	-	-	-	-	-	-	-	-	-	-	-	-	-	-	-	-	-	-	-	-	NA	NA
144	K07	0.131	INR	0.151	IWR	IgG	-	-	-	-	-	-	-	-	-	-	-	-	-	-	-	-	-	-	-	-	-	-	-	-	-	-	-	-	-	-	NA	NA
154	K17	0.119	INR	0.162	IWR	IgG	-	-	-	-	-	-	-	-	-	-	-	-	-	-	-	-	-	-	-	-	-	-	-	-	-	-	-	-	-	-	NA	NA
178	K41	0.147	INR	0.452	IWR	IgG	-	-	-	-	-	-	-	-	-	-	-	-	-	-	-	-	-	-	-	-	-	-	-	-	-	-	-	-	-	-	NA	NA
195	K58	0.122	INR	0.797	IWR	IgG	-	-	-	-	-	-	-	-	-	-	-	-	-	-	-	-	-	-	-	-	-	-	-	-	-	-	-	-	-	-	NA	NA
292	R034	0.013	INR	0.286	IWR	IgG	-	-	-	-	-	-	-	-	-	-	-	-	-	-	-	-	-	-	-	-	-	-	-	-	-	-	-	-	-	-	NA	NA
352	S050	0.526	INR	0.238	IWR	IgG	-	-	-	-	-	-	-	-	-	-	-	-	-	-	-	-	-	-	-	-	-	-	-	-	-	-	-	-	-	-	NA	NA
385	S083	0.138	INR	0.268	IWR	IgG	-	-	-	-	-	-	-	-	-	-	-	-	-	-	-	-	-	-	-	-	-	-	-	-	-	-	-	-	-	-	NA	NA
419	S117	0.099	INR	0.403	IWR	IgG	-	-	-	-	-	-	-	-	-	-	-	-	-	-	-	-	-	-	-	-	-	-	-	-	-	-	-	-	-	-	NA	NA
427	S125	0.105	INR	0.178	IWR	IgG	-	-	-	-	-	-	-	-	-	-	-	-	-	-	-	-	-	-	-	-	-	-	-	-	-	-	-	-	-	-	NA	NA
430	S128	0.057	INR	0.156	IWR	IgG	-	-	-	-	-	-	-	-	-	-	-	-	-	-	-	-	-	-	-	-	-	-	-	-	-	-	-	-	-	-	NA	NA
431	S129	0.141	INR	0.312	IWR	IgG	-	-	-	-	-	-	-	-	-	-	-	-	-	-	-	-	-	-	-	-	-	-	-	-	-	-	-	-	-	-	NA	NA
435	UR003	0.09	INR	0.19	IWR	IgG	-	-	-	-	-	-	-	-	-	-	-	-	-	-	-	-	-	-	-	-	-	-	-	-	-	-	-	-	-	-	NA	NA
440	UR008	0.138	INR	0.373	IWR	IgG	-	-	-	-	-	-	-	-	-	-	-	-	-	-	-	-	-	-	-	-	-	-	-	-	-	-	-	-	-	-	NA	NA
454	UR022	0.065	INR	0.439	IWR	IgG	-	-	-	-	-	-	-	-	-	-	-	-	-	-	-	-	-	-	-	-	-	-	-	-	-	-	-	-	-	-	NA	NA
455	UR023	0.084	INR	0.222	IWR	IgG	-	-	-	-	-	-	-	-	-	-	-	-	-	-	-	-	-	-	-	-	-	-	-	-	-	-	-	-	-	-	NA	NA
456	UR024	0.097	INR	0.293	IWR	IgG	-	-	-	-	-	-	-	-	-	-	-	-	-	-	-	-	-	-	-	-	-	-	-	-	-	-	-	-	-	-	NA	NA
458	UR026	0.073	INR	0.502	IWR	IgG	-	-	-	-	-	-	-	-	-	-	-	-	-	-	-	-	-	-	-	-	-	-	-	-	-	-	-	-	-	-	NA	NA
463	UR031	0.135	INR	0.414	IWR	IgG	-	-	-	-	-	-	-	-	-	-	-	-	-	-	-	-	-	-	-	-	-	-	-	-	-	-	-	-	-	-	NA	NA
465	UR033	0.126	INR	0.605	IWR	IgG	-	-	-	-	-	-	-	-	-	-	-	-	-	-	-	-	-	-	-	-	-	-	-	-	-	-	-	-	-	-	NA	NA

## Sheet: Probable IgG
NO	SAMPLE CODE	O.D IgG	Result IgG	O.D IgM	Result IgM	Ig Negative	Djasiman	Javanica	Louisiana	Panama	Semaranga (Patoc)	Sejroe (Hardjo)	Tarassovi (Tarassovi)	Ballum (Castellonis)	Bataviae	Sejroe (Wolffi)	Pyrogenes	Ballum (Ballum)	Pomona	Celledoni	Autumnalis	Canicola	Cynopteri	Grippotyphosa	Hebdomadis	Mini (Mini)	Shermani	Australis (Bratislava)	Manhao	Ranarum	Tarassovi (Malaysia)	Pyrogenes (Manilae)	Mini (Mayotensis)	Icterohaemorrhagiae (M20)	Icterohaemorrhagiae (L1-130)	Icterohaemorrhagiae (RgA)	Maximun titer	Presumptive serogorup of infection
6	CY0006	0.51	IWR	0.048	INR	IgM	-	-	-	-	-	-	-	-	-	-	-	-	-	-	-	-	-	-	-	-	-	-	-	-	-	-	-	-	-	-	NA	NA
7	CY0007	0.486	IWR	0.044	INR	IgM	-	-	-	-	-	-	-	-	-	-	-	-	-	-	-	-	-	-	-	-	-	-	-	-	-	-	-	-	-	-	NA	NA
22	CY0022	0.681	IWR	0.017	INR	IgM	-	-	-	-	-	-	-	-	-	-	-	-	-	-	-	-	-	-	-	-	-	-	-	-	-	-	-	-	-	-	NA	NA
23	CY0023	0.793	IWR	0.105	INR	IgM	-	-	-	-	-	-	-	-	-	-	-	-	-	-	-	-	-	-	-	-	-	-	-	-	-	-	-	-	-	-	NA	NA
26	CY0026	0.829	IWR	0.14	INR	IgM	-	-	-	-	-	-	-	-	-	-	-	-	-	-	-	-	-	-	-	-	-	-	-	-	-	-	-	-	-	-	NA	NA
31	CY0031	0.958	IWR	0.052	INR	IgM	-	-	-	-	-	-	-	-	-	-	-	-	-	-	-	-	-	-	-	-	-	-	-	-	-	-	-	-	-	-	NA	NA
38	CY0038	0.507	IWR	0.147	INR	IgM	-	-	-	-	-	-	-	-	-	-	-	-	-	-	-	-	-	-	-	-	-	-	-	-	-	-	-	-	-	-	NA	NA
40	CY0040	0.545	IWR	0.066	INR	IgM	-	-	-	-	-	-	-	-	-	-	-	-	-	-	-	-	-	-	-	-	-	-	-	-	-	-	-	-	-	-	NA	NA
44	CY0044	0.904	IWR	0.015	INR	IgM	-	-	-	-	-	-	-	-	-	-	-	-	-	-	-	-	-	-	-	-	-	-	-	-	-	-	-	-	-	-	NA	NA
45	CY0045	0.691	IWR	0.032	INR	IgM	-	-	-	-	-	-	-	-	-	-	-	-	-	-	-	-	-	-	-	-	-	-	-	-	-	-	-	-	-	-	NA	NA
48	CY0048	0.758	IWR	0.014	INR	IgM	-	-	-	-	-	-	-	-	-	-	-	-	-	-	-	-	-	-	-	-	-	-	-	-	-	-	-	-	-	-	NA	NA
49	CY0049	0.768	IWR	0.015	INR	IgM	-	-	-	-	-	-	-	-	-	-	-	-	-	-	-	-	-	-	-	-	-	-	-	-	-	-	-	200	100	-	200	Icterohaemorrhagiae
51	CY0051	0.64	IWR	0.014	INR	IgM	-	-	-	-	-	-	-	-	-	-	-	-	-	-	-	-	-	-	-	-	-	-	-	-	-	-	-	-	-	-	NA	NA
53	CY0053	0.898	IWR	0.017	INR	IgM	-	-	-	-	-	-	-	-	-	-	-	-	-	-	-	-	-	-	-	-	-	-	-	-	-	-	-	-	-	-	NA	NA
56	CY0056	0.837	IWR	0.013	INR	IgM	-	-	-	-	-	-	-	-	-	-	-	-	-	-	-	-	-	-	-	-	-	-	-	-	-	-	-	-	-	-	NA	NA
58	CY0058	0.616	IWR	0.013	INR	IgM	-	-	-	-	-	-	-	-	-	-	-	-	-	-	-	-	-	-	-	-	-	-	-	-	-	-	-	100	100	-	100	Icterohaemorrhagiae
59	CY0059	0.516	IWR	0.014	INR	IgM	-	-	-	-	-	-	-	-	-	-	-	-	-	-	-	-	-	-	-	-	-	-	-	-	-	-	-	-	-	-	NA	NA
63	CY0063	0.652	IWR	0.014	INR	IgM	-	-	-	-	-	-	-	-	-	-	-	-	-	-	-	-	-	-	-	-	-	-	-	-	-	-	-	-	-	-	NA	NA
65	CY0065	0.154	IWR	0.014	INR	IgM	-	-	-	-	-	-	-	-	-	-	-	-	-	-	-	-	-	-	-	-	-	-	-	-	-	-	-	100	100	-	100	Icterohaemorrhagiae
66	CY0066	0.573	IWR	0.014	INR	IgM	-	-	-	-	-	-	-	-	-	-	-	-	-	-	-	-	-	-	-	-	-	-	-	-	-	-	-	-	-	-	NA	NA
71	CY0071	0.419	IWR	0.013	INR	IgM	-	-	-	-	-	-	-	-	-	-	-	-	-	-	-	-	-	-	-	-	-	-	-	-	-	-	-	-	-	-	NA	NA
72	CY0072	0.371	IWR	0.013	INR	IgM	-	-	-	-	-	-	-	-	-	-	-	-	-	-	-	-	-	-	-	-	-	-	-	-	-	-	-	-	-	-	NA	NA
74	CY0074	0.49	IWR	0.013	INR	IgM	-	-	-	-	-	-	-	-	-	-	-	-	-	-	-	-	-	-	-	-	-	-	-	-	-	-	-	-	-	-	NA	NA
75	CY0075	0.491	IWR	0.014	INR	IgM	-	-	-	-	-	-	-	-	-	-	-	-	-	-	-	-	-	-	-	-	-	-	-	-	-	-	-	-	-	-	NA	NA
76	CY0076	0.551	IWR	0.015	INR	IgM	-	-	-	-	-	-	-	-	-	-	-	-	-	-	-	-	-	-	-	-	-	-	-	-	-	-	-	-	-	-	NA	NA
77	CY0077	0.432	IWR	0.015	INR	IgM	-	-	-	-	-	-	-	-	-	-	-	-	-	-	-	-	-	-	-	-	-	-	-	-	-	-	-	-	-	-	NA	NA
78	CY0078	0.763	IWR	0.015	INR	IgM	-	-	-	-	-	-	-	-	-	-	-	-	-	-	-	-	-	-	-	-	-	-	-	-	-	-	-	-	-	-	NA	NA
80	CY0080	0.654	IWR	0.134	INR	IgM	-	-	-	-	-	-	-	-	-	-	-	-	-	-	-	-	-	-	-	-	-	-	-	-	-	-	-	-	-	-	NA	NA
82	CY0082	0.443	IWR	0.013	INR	IgM	-	-	-	-	-	-	-	-	-	-	-	-	-	-	-	-	-	-	-	-	-	-	-	-	-	-	-	-	-	-	NA	NA
83	CY0083	0.704	IWR	0.015	INR	IgM	-	-	-	-	-	-	-	-	-	-	-	-	-	-	-	-	-	-	-	-	-	-	-	-	-	-	-	-	-	-	NA	NA
88	CY0088	0.284	IWR	0.014	INR	IgM	-	-	-	-	-	-	-	-	-	-	-	-	-	-	-	-	-	-	-	-	-	-	-	-	-	-	-	-	-	-	NA	NA
89	CY0089	0.825	IWR	0.015	INR	IgM	-	-	-	-	-	-	-	-	-	-	-	-	-	-	-	-	-	-	-	-	-	-	-	-	-	-	-	-	-	-	NA	NA
90	CY0090	0.374	IWR	0.014	INR	IgM	-	-	-	-	-	-	-	-	-	-	-	-	-	-	-	-	-	-	-	-	-	-	-	-	-	-	-	-	-	-	NA	NA
91	CY0091	0.826	IWR	0.015	INR	IgM	-	-	-	-	-	-	-	-	-	-	-	-	-	-	-	-	-	-	-	-	-	-	-	-	-	-	-	-	-	-	NA	NA
93	CY0093	0.328	IWR	0.017	INR	IgM	-	-	-	-	-	-	-	-	-	-	-	-	-	-	-	-	-	-	-	-	-	-	-	-	-	-	-	-	-	-	NA	NA
94	CY0094	0.4	IWR	0.017	INR	IgM	-	-	-	-	-	-	-	-	-	-	-	-	-	-	-	-	-	-	-	-	-	-	-	-	-	-	-	200	200	-	200	Icterohaemorrhagiae
95	CY0095	0.183	IWR	0.114	INR	IgM	-	-	-	-	-	-	-	-	-	-	-	-	-	-	-	-	-	-	-	-	-	-	-	-	-	-	-	-	-	-	NA	NA
101	CY0101	0.324	IWR	0.02	INR	IgM	-	-	-	-	-	-	-	-	-	-	-	-	-	-	-	-	-	-	-	-	-	-	-	-	-	-	-	-	-	-	NA	NA
106	CY0106	0.24	IWR	0.07	INR	IgM	-	-	-	-	-	-	-	-	-	-	-	-	-	-	-	-	-	-	-	-	-	-	-	-	-	-	-	-	-	-	NA	NA
108	CY0108	0.307	IWR	0.117	INR	IgM	-	-	-	-	-	-	-	-	-	-	-	-	-	-	-	-	-	-	-	-	-	-	-	-	-	-	-	-	-	-	NA	NA
111	CY0111	0.457	IWR	0.068	INR	IgM	-	-	-	-	-	-	-	-	-	-	-	-	-	-	-	-	-	-	-	-	-	-	-	-	-	-	-	-	-	-	NA	NA
112	CY0112	0.32	IWR	0.031	INR	IgM	-	-	-	-	-	-	-	-	-	-	-	-	-	-	-	-	-	-	-	-	-	-	-	-	-	-	-	-	-	-	NA	NA
115	CY0115	0.605	IWR	0.089	INR	IgM	-	-	-	-	-	-	-	-	-	-	-	-	-	-	-	-	-	-	-	-	-	-	-	-	-	-	-	-	-	-	NA	NA
119	CY0119	0.169	IWR	0.091	INR	IgM	-	-	-	-	-	-	-	-	-	-	-	-	-	-	-	-	-	-	-	-	-	-	-	-	-	-	-	-	-	-	NA	NA
122	EAVK03	0.208	IWR	0.143	INR	IgM	-	-	-	-	-	-	-	-	-	-	-	-	-	-	-	-	-	-	-	-	-	-	-	-	-	-	-	-	-	-	NA	NA
137	EAVK18	0.346	IWR	0.03	INR	IgM	-	-	-	-	-	-	-	-	-	-	-	-	-	-	-	-	-	-	-	-	-	-	-	-	-	-	-	-	-	-	NA	NA
138	K01	0.22	IWR	0.142	INR	IgM	-	-	-	-	-	-	-	-	-	-	-	-	-	-	-	-	-	-	-	-	-	-	-	-	-	-	-	-	-	-	NA	NA
139	K02	0.308	IWR	0.088	INR	IgM	-	-	-	-	-	-	-	-	-	-	-	-	-	-	-	-	-	-	-	-	-	-	-	-	-	-	-	-	-	-	NA	NA
145	K08	0.297	IWR	0.119	INR	IgM	-	-	-	-	-	-	-	-	-	-	-	-	-	-	-	-	-	-	-	-	-	-	-	-	-	-	-	-	-	-	NA	NA
153	K16	0.381	IWR	0.096	INR	IgM	-	-	-	-	-	-	-	-	-	-	-	-	-	-	-	-	-	-	-	-	-	-	-	-	-	-	-	-	-	-	NA	NA
156	K19	0.725	IWR	0.089	INR	IgM	-	-	-	-	-	-	-	-	-	-	-	-	-	-	-	-	-	-	-	-	-	-	-	-	-	-	-	-	-	-	NA	NA
173	K36	0.481	IWR	0.126	INR	IgM	-	-	-	-	-	-	-	-	-	-	-	-	-	-	-	-	-	-	-	-	-	-	-	-	-	-	-	-	-	-	NA	NA
175	K38	0.807	IWR	0.105	INR	IgM	-	-	-	-	-	-	-	-	-	-	-	-	-	-	-	-	-	-	-	-	-	-	-	-	-	-	-	-	-	-	NA	NA
206	M009	0.742	IWR	0.065	INR	IgM	-	-	-	-	-	-	-	-	-	-	-	-	-	-	-	-	-	-	-	-	-	-	-	-	-	-	-	-	-	-	NA	NA
222	M025	0.631	IWR	0.099	INR	IgM	-	-	-	-	-	-	-	-	-	-	-	-	-	-	-	-	-	-	-	-	-	-	-	-	-	-	-	-	-	-	NA	NA
233	M036	0.21	IWR	0.117	INR	IgM	-	-	-	-	-	-	-	-	-	-	-	-	-	-	-	-	-	-	-	-	-	-	-	-	-	-	-	-	-	-	NA	NA
246	M049	0.501	IWR	0.026	INR	IgM	-	-	-	-	-	-	-	-	-	-	-	-	-	-	-	-	-	-	-	-	-	-	-	-	-	-	-	-	-	-	NA	NA
247	M050	0.393	IWR	0.129	INR	IgM	-	-	-	-	-	-	-	-	-	-	-	-	-	-	-	-	-	-	-	-	-	-	-	-	-	-	-	100	100	-	100	Icterohaemorrhagiae
259	R001	0.272	IWR	0.139	INR	IgM	-	-	-	-	-	-	-	-	-	-	-	-	-	-	-	-	-	-	-	-	-	-	-	-	-	-	-	-	-	-	NA	NA
264	R006	0.568	IWR	0.109	INR	IgM	-	-	-	-	-	-	-	-	-	-	-	-	-	-	-	-	-	-	-	-	-	-	-	-	-	-	-	-	-	-	NA	NA
265	R007	0.486	IWR	0.066	INR	IgM	-	-	-	-	-	-	-	-	-	-	-	-	-	-	-	-	-	-	-	-	-	-	-	-	-	-	-	-	-	-	NA	NA
270	R012	0.366	IWR	0.121	INR	IgM	-	-	-	-	-	-	-	-	-	-	-	-	-	-	-	-	-	-	-	-	-	-	-	-	-	-	-	-	-	-	NA	NA
271	R013	0.422	IWR	0.021	INR	IgM	-	-	-	-	-	-	-	-	-	-	-	-	-	-	-	-	-	-	-	-	-	-	-	-	-	-	-	-	-	-	NA	NA
274	R016	0.444	IWR	0.02	INR	IgM	-	-	-	-	-	-	-	-	-	-	-	-	-	-	-	-	-	-	-	-	-	-	-	-	-	-	-	-	-	-	NA	NA
284	R026	0.273	IWR	0.017	INR	IgM	-	-	-	-	-	-	-	-	-	-	-	-	-	-	-	-	-	-	-	-	-	-	-	-	-	-	-	-	-	-	NA	NA
285	R027	0.208	IWR	0.017	INR	IgM	-	-	-	-	-	-	-	-	-	-	-	-	-	-	-	-	-	-	-	-	-	-	-	-	-	-	-	-	-	-	NA	NA
286	R028	0.404	IWR	0.014	INR	IgM	-	-	-	-	-	-	-	-	-	-	-	-	-	-	-	-	-	-	-	-	-	-	-	-	-	-	-	-	-	-	NA	NA
287	R029	0.755	IWR	0.076	INR	IgM	-	-	-	-	-	-	-	-	-	-	-	-	-	-	-	-	-	-	-	-	-	-	-	-	-	-	-	-	-	-	NA	NA
289	R031	0.24	IWR	0.068	INR	IgM	-	-	-	-	-	-	-	-	-	-	-	-	-	-	-	-	-	-	-	-	-	-	-	-	-	-	-	-	-	-	NA	NA
293	R035	0.183	IWR	0.019	INR	IgM	-	-	-	-	-	-	-	-	-	-	-	-	-	-	-	-	-	-	-	-	-	-	-	-	-	-	-	100	100	-	100	Icterohaemorrhagiae
300	R042	0.439	IWR	0.116	INR	IgM	-	-	-	-	-	-	-	-	-	-	-	-	-	-	-	-	-	-	-	-	-	-	-	-	-	-	-	-	-	-	NA	NA
304	S002	0.222	IWR	0.022	INR	IgM	-	-	-	-	-	-	-	-	-	-	-	-	-	-	-	-	-	-	-	-	-	-	-	-	-	-	-	-	-	-	NA	NA
307	S005	0.37	IWR	0.11	INR	IgM	-	-	-	-	-	-	-	-	-	-	-	-	-	-	-	-	-	-	-	-	-	-	-	-	-	-	-	-	-	-	NA	NA
310	S008	0.364	IWR	0.054	INR	IgM	-	-	-	-	-	-	-	-	-	-	-	-	-	-	-	-	-	-	-	-	-	-	-	-	-	-	-	-	-	-	NA	NA
312	S010	0.184	IWR	0.126	INR	IgM	-	-	-	-	-	-	-	-	-	-	-	-	-	-	-	-	-	-	-	-	-	-	-	-	-	-	-	-	-	-	NA	NA
315	S013	0.381	IWR	0.095	INR	IgM	-	-	-	-	-	-	-	-	-	-	-	-	-	-	-	-	-	-	-	-	-	-	-	-	-	-	-	-	-	-	NA	NA
323	S021	0.66	IWR	0.058	INR	IgM	-	-	-	-	-	-	-	-	-	-	-	-	-	-	-	-	-	-	-	-	-	-	-	-	-	-	-	-	-	-	NA	NA
325	S023	0.374	IWR	0.026	INR	IgM	-	-	-	-	-	-	-	-	-	-	-	-	-	-	-	-	-	-	-	-	-	-	-	-	-	-	-	-	-	-	NA	NA
329	S027	0.276	IWR	0.15	INR	IgM	-	-	-	-	-	-	-	-	-	-	-	-	-	-	-	-	-	-	-	-	-	-	-	-	-	-	-	-	-	-	NA	NA
337	S035	0.713	IWR	0.055	INR	IgM	-	-	-	-	-	-	-	-	-	-	-	-	-	-	-	-	-	-	-	-	-	-	-	-	-	-	-	-	-	-	NA	NA
339	S037	0.175	IWR	0.038	INR	IgM	-	-	-	-	-	-	-	-	-	-	-	-	-	-	-	-	-	-	-	-	-	-	-	-	-	-	-	-	-	-	NA	NA
341	S039	0.24	IWR	0.068	INR	IgM	-	-	-	-	-	-	-	-	-	-	-	-	-	-	-	-	-	-	-	-	-	-	-	-	-	-	-	-	-	-	NA	NA
360	S058	0.393	IWR	0.037	INR	IgM	-	-	-	-	-	-	-	-	-	-	-	-	-	-	-	-	-	-	-	-	-	-	-	-	-	-	-	-	-	-	NA	NA
373	S071	0.479	IWR	0.12	INR	IgM	-	-	-	-	-	-	-	-	-	-	-	-	-	-	-	-	-	-	-	-	-	-	-	-	-	-	-	-	-	-	NA	NA
380	S078	0.307	IWR	0.039	INR	IgM	-	-	-	-	-	-	-	-	-	-	-	-	-	-	-	-	-	-	-	-	-	-	-	-	-	-	-	-	-	-	NA	NA
381	S079	0.541	IWR	0.119	INR	IgM	-	-	-	-	-	-	-	-	-	-	-	-	-	-	-	-	-	-	-	-	-	-	-	-	-	-	-	100	100	-	100	Icterohaemorrhagiae
383	S081	0.59	IWR	0.084	INR	IgM	-	-	-	-	-	-	-	-	-	-	-	-	-	-	-	-	-	-	-	-	-	-	-	-	-	-	-	-	-	-	NA	NA
390	S088	0.182	IWR	0.132	INR	IgM	-	-	-	-	-	-	-	-	-	-	-	-	-	-	-	-	-	-	-	-	-	-	-	-	-	-	-	-	-	-	NA	NA
392	S090	0.576	IWR	0.082	INR	IgM	-	-	-	-	-	-	-	-	-	-	-	-	-	-	-	-	-	-	-	-	-	-	-	-	-	-	-	-	-	-	NA	NA
394	S092	0.161	IWR	0.031	INR	IgM	-	-	-	-	-	-	-	-	-	-	-	-	-	-	-	-	-	-	-	-	-	-	-	-	-	-	-	-	-	-	NA	NA
408	S106	0.182	IWR	0.082	INR	IgM	-	-	-	-	-	-	-	-	-	-	-	-	-	-	-	-	-	-	-	-	-	-	-	-	-	-	-	-	-	-	NA	NA
436	UR004	0.172	IWR	0.092	INR	IgM	-	-	-	-	-	-	-	-	-	-	-	-	-	-	-	-	-	-	-	-	-	-	-	-	-	-	-	-	-	-	NA	NA
447	UR015	0.2	IWR	0.125	INR	IgM	-	-	-	-	-	-	-	-	-	-	-	-	-	-	-	-	-	-	-	-	-	-	-	-	-	-	-	-	-	-	NA	NA
453	UR021	0.387	IWR	0.079	INR	IgM	-	-	-	-	-	-	-	-	-	-	-	-	-	-	-	-	-	-	-	-	-	-	-	-	-	-	-	-	-	-	NA	NA
460	UR028	0.213	IWR	0.135	INR	IgM	-	-	-	-	-	-	-	-	-	-	-	-	-	-	-	-	-	-	-	-	-	-	-	-	-	-	-	-	-	-	NA	NA
468	UR036	0.844	IWR	0.015	INR	IgM	-	-	-	-	-	-	-	-	-	-	-	-	-	-	-	-	-	-	-	-	-	-	-	-	-	-	-	-	-	-	NA	NA
471	UR039	0.24	IWR	0.088	INR	IgM	-	-	-	-	-	-	-	-	-	-	-	-	-	-	-	-	-	-	-	-	-	-	-	-	-	-	-	-	-	-	NA	NA
476	UR044	0.27	IWR	0.095	INR	IgM	-	-	-	-	-	-	-	-	-	-	-	-	-	-	-	-	-	-	-	-	-	-	-	-	-	-	-	-	-	-	NA	NA
479	UR047	0.772	IWR	0.084	INR	IgM	-	-	-	-	-	-	-	-	-	-	-	-	-	-	-	-	-	-	-	-	-	-	-	-	-	-	-	-	-	-	NA	NA
488	UR056	0.466	IWR	0.141	INR	IgM	-	-	-	-	-	-	-	-	-	-	-	-	-	-	-	-	-	-	-	-	-	-	-	-	-	-	-	-	-	-	NA	NA
493	UR061	0.441	IWR	0.118	INR	IgM	-	-	-	-	-	-	-	-	-	-	-	-	-	-	-	-	-	-	-	-	-	-	-	-	-	-	-	-	-	-	NA	NA
494	UR062	0.564	IWR	0.136	INR	IgM	-	-	-	-	-	-	-	-	-	-	-	-	-	-	-	-	-	-	-	-	-	-	-	-	-	-	-	-	-	-	NA	NA
495	UR063	0.448	IWR	0.149	INR	IgM	-	-	-	-	-	-	-	-	-	-	-	-	-	-	-	-	-	-	-	-	-	-	-	-	-	-	-	-	-	-	NA	NA
501	UR069	0.365	IWR	0.072	INR	IgM	-	-	-	-	-	-	-	-	-	-	-	-	-	-	-	-	-	-	-	-	-	-	-	-	-	-	-	-	-	-	NA	NA
502	UR070	0.454	IWR	0.13	INR	IgM	-	-	-	-	-	-	-	-	-	-	-	-	-	-	-	-	-	-	-	-	-	-	-	-	-	-	-	-	-	-	NA	NA
503	UR071	0.501	IWR	0.056	INR	IgM	-	-	-	-	-	-	-	-	-	-	-	-	-	-	-	-	-	-	-	-	-	-	-	-	-	-	-	-	-	-	NA	NA
509	UR077	0.241	IWR	0.027	INR	IgM	-	-	-	-	-	-	-	-	-	-	-	-	-	-	-	-	-	-	-	-	-	-	-	-	-	-	-	-	-	-	NA	NA
510	UR078	0.411	IWR	0.086	INR	IgM	-	-	-	-	-	-	-	-	-	-	-	-	-	-	-	-	-	-	-	-	-	-	-	-	-	-	-	-	-	-	NA	NA
512	UR080	0.658	IWR	0.018	INR	IgM	-	-	-	-	-	-	-	-	-	-	-	-	-	-	-	-	-	-	-	-	-	-	-	-	-	-	-	-	-	-	NA	NA
517	UR085	0.185	IWR	0.056	INR	IgM	-	-	-	-	-	-	-	-	-	-	-	-	-	-	-	-	-	-	-	-	-	-	-	-	-	-	-	-	-	-	NA	NA
518	UR086	0.381	IWR	0.031	INR	IgM	-	-	-	-	-	-	-	-	-	-	-	-	-	-	-	-	-	-	-	-	-	-	-	-	-	-	-	-	-	-	NA	NA
520	UR088	0.365	IWR	0.095	INR	IgM	-	-	-	-	-	-	-	-	-	-	-	-	-	-	-	-	-	-	-	-	-	-	-	-	-	-	-	-	-	-	NA	NA
525	UR093	0.19	IWR	0.122	INR	IgM	-	-	-	-	-	-	-	-	-	-	-	-	-	-	-	-	-	-	-	-	-	-	-	-	-	-	-	-	-	-	NA	NA
526	UR094	0.22	IWR	0.066	INR	IgM	-	-	-	-	-	-	-	-	-	-	-	-	-	-	-	-	-	-	-	-	-	-	-	-	-	-	-	-	-	-	NA	NA
	CY0120	0.609	IWR	0.104	INR	IgM	-	-	-	-	-	-	-	-	-	-	-	-	-	-	-	-	-	-	-	-	-	-	-	-	-	-	-	-	-	-	NA	NA

## Sheet: Negative
NO	SAMPLE CODE	O.D IgG	Result IgG	O.D IgM	Result IgM	Ig Negative	Djasiman	Javanica	Louisiana	Panama	Semaranga (Patoc)	Sejroe (Hardjo)	Tarassovi (Tarassovi)	Ballum (Castellonis)	Bataviae	Sejroe (Wolffi)	Pyrogenes	Ballum (Ballum)	Pomona	Celledoni	Autumnalis	Canicola	Cynopteri	Grippotyphosa	Hebdomadis	Mini (Mini)	Shermani	Australis (Bratislava)	Manhao	Ranarum	Tarassovi (Malaysia)	Pyrogenes (Manilae)	Mini (Mayotensis)	Icterohaemorrhagiae (M20)	Icterohaemorrhagiae (L1-130)	Icterohaemorrhagiae (RgA)	Maximun titer	Presumptive serogorup of infection
104	CY0104	0.119	INR	0.024	INR	IgG and IgM	-	-	-	-	-	-	-	-	-	-	-	-	-	-	-	-	-	-	-	-	-	-	-	-	-	-	-	-	-	-	NA	NA
170	K33	0.066	INR	0.11	INR	IgG and IgM	-	-	-	-	-	-	-	-	-	-	-	-	-	-	-	-	-	-	-	-	-	-	-	-	-	-	-	-	-	-	NA	NA
221	M024	0.224	INR	0.101	INR	IgG and IgM	-	-	-	-	-	-	-	-	-	-	-	-	-	-	-	-	-	-	-	-	-	-	-	-	-	-	-	-	-	-	NA	NA
294	R036	0.068	INR	0.026	INR	IgG and IgM	-	-	-	-	-	-	-	-	-	-	-	-	-	-	-	-	-	-	-	-	-	-	-	-	-	-	-	-	-	-	NA	NA
306	S004	0.142	INR	0.061	INR	IgG and IgM	-	-	-	-	-	-	-	-	-	-	-	-	-	-	-	-	-	-	-	-	-	-	-	-	-	-	-	-	-	-	NA	NA
308	S006	0.012	INR	0.036	INR	IgG and IgM	-	-	-	-	-	-	-	-	-	-	-	-	-	-	-	-	-	-	-	-	-	-	-	-	-	-	-	-	-	-	NA	NA
321	S019	0.131	INR	0.015	INR	IgG and IgM	-	-	-	-	-	-	-	-	-	-	-	-	-	-	-	-	-	-	-	-	-	-	-	-	-	-	-	-	-	-	NA	NA
409	S107	0.101	INR	0.06	INR	IgG and IgM	-	-	-	-	-	-	-	-	-	-	-	-	-	-	-	-	-	-	-	-	-	-	-	-	-	-	-	-	-	-	NA	NA
418	S116	0.098	INR	0.097	INR	IgG and IgM	-	-	-	-	-	-	-	-	-	-	-	-	-	-	-	-	-	-	-	-	-	-	-	-	-	-	-	-	-	-	NA	NA
421	S119	0.097	INR	0.073	INR	IgG and IgM	-	-	-	-	-	-	-	-	-	-	-	-	-	-	-	-	-	-	-	-	-	-	-	-	-	-	-	-	-	-	NA	NA
428	S126	0.148	INR	0.076	INR	IgG and IgM	-	-	-	-	-	-	-	-	-	-	-	-	-	-	-	-	-	-	-	-	-	-	-	-	-	-	-	-	-	-	NA	NA
438	UR006	0.143	INR	0.136	INR	IgG and IgM	-	-	-	-	-	-	-	-	-	-	-	-	-	-	-	-	-	-	-	-	-	-	-	-	-	-	-	-	-	-	NA	NA
446	UR014	0.104	INR	0.105	INR	IgG and IgM	-	-	-	-	-	-	-	-	-	-	-	-	-	-	-	-	-	-	-	-	-	-	-	-	-	-	-	-	-	-	NA	NA
461	UR029	0.103	INR	0.026	INR	IgG and IgM	-	-	-	-	-	-	-	-	-	-	-	-	-	-	-	-	-	-	-	-	-	-	-	-	-	-	-	-	-	-	NA	NA
534	UR102	0.105	INR	0.147	INR	IgG and IgM	-	-	-	-	-	-	-	-	-	-	-	-	-	-	-	-	-	-	-	-	-	-	-	-	-	-	-	-	-	-	NA	NA
536	UR104	0.096	INR	0.066	INR	IgG and IgM	-	-	-	-	-	-	-	-	-	-	-	-	-	-	-	-	-	-	-	-	-	-	-	-	-	-	-	-	-	-	NA	NA
